# Supplementary material for: Genome-wide identification, structure characterization, and expression pattern profiling of aquaporin gene family in cucumber
Source: BMC Plant Biol. 2019 Aug 7;19:345. doi: 10.1186/s12870-019-1953-1 (PMC6686268; doi:10.1186/s12870-019-1953-1)
Supplement: Supplementary file 1 — Table S1. GFF3 formatted gene annotations of cucumber aquaporins. Table S2. List of primers used for qRT-PCR. Table S3. List of primers used for gene cloning. Table S4. Sequence similarity matrix of cucumber aquaporins. Table S5. Detailed information of cis-elements in cucumber aquaporin genes. Table S6. Multiple released RNA-seq data used for cucumber aquaporins expression profiling in heatmap. Table S7. Summary of cucumber root sequence assembly after Illumina sequencing. Table S8. Cucumber roots gene expression levels represented by FPKM. (XLSX 2681 kb) [file 12870_2019_1953_MOESM1_ESM.xlsx]

## Sheet: Table S1
Additional file 1: Table S1. GFF3 formatted gene annotations of cucumber aquaporins.
Chr3	.	mRNA	28549241	28551213	.	-	.	ID=Csa3M739030.1; Parent=Csa3G739030; Name=Csa3M739030.1
Chr3	.	five_prime_utr	28551020	28551213	.	-	.	ID=Csa3M739030.1.utr5p1; Parent=Csa3M739030.1
Chr3	.	exon	28550710	28551213	.	-	.	ID=Csa3M739030.1.exon1; Parent=Csa3M739030.1
Chr3	.	CDS	28550710	28551019	.	-	0	ID=Csa3M739030.1.cds1; Parent=Csa3M739030.1
Chr3	.	exon	28549881	28550317	.	-	.	ID=Csa3M739030.1.exon2; Parent=Csa3M739030.1
Chr3	.	CDS	28549881	28550317	.	-	2	ID=Csa3M739030.1.cds2; Parent=Csa3M739030.1
Chr3	.	exon	28549241	28549686	.	-	.	ID=Csa3M739030.1.exon3; Parent=Csa3M739030.1
Chr3	.	CDS	28549561	28549686	.	-	0	ID=Csa3M739030.1.cds3; Parent=Csa3M739030.1
Chr3	.	three_prime_utr	28549241	28549560	.	-	.	ID=Csa3M739030.1.utr3p1; Parent=Csa3M739030.1
Chr5	.	mRNA	24762529	24766481	.	+	.	ID=Csa5M623360.1; Parent=Csa5G623360; Name=Csa5M623360.1
Chr5	.	five_prime_utr	24762529	24762585	.	+	.	ID=Csa5M623360.1.utr5p1; Parent=Csa5M623360.1
Chr5	.	exon	24762529	24762892	.	+	.	ID=Csa5M623360.1.exon1; Parent=Csa5M623360.1
Chr5	.	CDS	24762586	24762892	.	+	0	ID=Csa5M623360.1.cds1; Parent=Csa5M623360.1
Chr5	.	exon	24763568	24763863	.	+	.	ID=Csa5M623360.1.exon2; Parent=Csa5M623360.1
Chr5	.	CDS	24763568	24763863	.	+	2	ID=Csa5M623360.1.cds2; Parent=Csa5M623360.1
Chr5	.	exon	24765771	24765911	.	+	.	ID=Csa5M623360.1.exon3; Parent=Csa5M623360.1
Chr5	.	CDS	24765771	24765911	.	+	0	ID=Csa5M623360.1.cds3; Parent=Csa5M623360.1
Chr5	.	exon	24766009	24766481	.	+	.	ID=Csa5M623360.1.exon4; Parent=Csa5M623360.1
Chr5	.	CDS	24766009	24766128	.	+	0	ID=Csa5M623360.1.cds4; Parent=Csa5M623360.1
Chr5	.	three_prime_utr	24766129	24766481	.	+	.	ID=Csa5M623360.1.utr3p1; Parent=Csa5M623360.1
Chr6	.	mRNA	20723347	20724865	.	+	.	ID=Csa6M445130.1; Parent=Csa6G445130; Name=Csa6M445130.1
Chr6	.	five_prime_utr	20723347	20723511	.	+	.	ID=Csa6M445130.1.utr5p1; Parent=Csa6M445130.1
Chr6	.	exon	20723347	20723818	.	+	.	ID=Csa6M445130.1.exon1; Parent=Csa6M445130.1
Chr6	.	CDS	20723512	20723818	.	+	0	ID=Csa6M445130.1.cds1; Parent=Csa6M445130.1
Chr6	.	exon	20723928	20724223	.	+	.	ID=Csa6M445130.1.exon2; Parent=Csa6M445130.1
Chr6	.	CDS	20723928	20724223	.	+	2	ID=Csa6M445130.1.cds2; Parent=Csa6M445130.1
Chr6	.	exon	20724303	20724443	.	+	.	ID=Csa6M445130.1.exon3; Parent=Csa6M445130.1
Chr6	.	CDS	20724303	20724443	.	+	0	ID=Csa6M445130.1.cds3; Parent=Csa6M445130.1
Chr6	.	exon	20724537	20724865	.	+	.	ID=Csa6M445130.1.exon4; Parent=Csa6M445130.1
Chr6	.	CDS	20724537	20724647	.	+	0	ID=Csa6M445130.1.cds4; Parent=Csa6M445130.1
Chr6	.	three_prime_utr	20724648	20724865	.	+	.	ID=Csa6M445130.1.utr3p1; Parent=Csa6M445130.1
Chr6	.	mRNA	9990259	9991757	.	-	.	ID=Csa6M140850.1; Parent=Csa6G140850; Name=Csa6M140850.1
Chr6	.	five_prime_utr	9991662	9991757	.	-	.	ID=Csa6M140850.1.utr5p1; Parent=Csa6M140850.1
Chr6	.	exon	9991065	9991757	.	-	.	ID=Csa6M140850.1.exon1; Parent=Csa6M140850.1
Chr6	.	CDS	9991065	9991661	.	-	0	ID=Csa6M140850.1.cds1; Parent=Csa6M140850.1
Chr6	.	exon	9990829	9990969	.	-	.	ID=Csa6M140850.1.exon2; Parent=Csa6M140850.1
Chr6	.	CDS	9990829	9990969	.	-	0	ID=Csa6M140850.1.cds2; Parent=Csa6M140850.1
Chr6	.	exon	9990259	9990741	.	-	.	ID=Csa6M140850.1.exon3; Parent=Csa6M140850.1
Chr6	.	CDS	9990628	9990741	.	-	0	ID=Csa6M140850.1.cds3; Parent=Csa6M140850.1
Chr6	.	three_prime_utr	9990259	9990627	.	-	.	ID=Csa6M140850.1.utr3p1; Parent=Csa6M140850.1
Chr6	.	mRNA	20726483	20727476	.	+	.	ID=Csa6M445140.2; Parent=Csa6G445140; Name=Csa6M445140.2
Chr6	.	five_prime_utr	20726483	20726695	.	+	.	ID=Csa6M445140.2.utr5p1; Parent=Csa6M445140.2
Chr6	.	exon	20726483	20726993	.	+	.	ID=Csa6M445140.2.exon1; Parent=Csa6M445140.2
Chr6	.	CDS	20726696	20726993	.	+	0	ID=Csa6M445140.2.cds1; Parent=Csa6M445140.2
Chr6	.	exon	20727096	20727476	.	+	.	ID=Csa6M445140.2.exon2; Parent=Csa6M445140.2
Chr6	.	CDS	20727096	20727424	.	+	2	ID=Csa6M445140.2.cds2; Parent=Csa6M445140.2
Chr6	.	three_prime_utr	20727425	20727476	.	+	.	ID=Csa6M445140.2.utr3p1; Parent=Csa6M445140.2
Chr6	.	mRNA	20731108	20732627	.	+	.	ID=Csa6M445150.2; Parent=Csa6G445150; Name=Csa6M445150.2
Chr6	.	five_prime_utr	20731108	20731579	.	+	.	ID=Csa6M445150.2.utr5p1; Parent=Csa6M445150.2
Chr6	.	exon	20731108	20731912	.	+	.	ID=Csa6M445150.2.exon1; Parent=Csa6M445150.2
Chr6	.	CDS	20731580	20731912	.	+	0	ID=Csa6M445150.2.cds1; Parent=Csa6M445150.2
Chr6	.	exon	20731996	20732136	.	+	.	ID=Csa6M445150.2.exon2; Parent=Csa6M445150.2
Chr6	.	CDS	20731996	20732136	.	+	0	ID=Csa6M445150.2.cds2; Parent=Csa6M445150.2
Chr6	.	exon	20732230	20732627	.	+	.	ID=Csa6M445150.2.exon3; Parent=Csa6M445150.2
Chr6	.	CDS	20732230	20732349	.	+	0	ID=Csa6M445150.2.cds3; Parent=Csa6M445150.2
Chr6	.	three_prime_utr	20732350	20732627	.	+	.	ID=Csa6M445150.2.utr3p1; Parent=Csa6M445150.2
Chr6	.	mRNA	20731108	20732627	.	+	.	ID=Csa6M445150.1; Parent=Csa6G445150; Name=Csa6M445150.1
Chr6	.	five_prime_utr	20731108	20731259	.	+	.	ID=Csa6M445150.1.utr5p1; Parent=Csa6M445150.1
Chr6	.	exon	20731108	20731542	.	+	.	ID=Csa6M445150.1.exon1; Parent=Csa6M445150.1
Chr6	.	CDS	20731260	20731542	.	+	0	ID=Csa6M445150.1.cds1; Parent=Csa6M445150.1
Chr6	.	exon	20731617	20731912	.	+	.	ID=Csa6M445150.1.exon2; Parent=Csa6M445150.1
Chr6	.	CDS	20731617	20731912	.	+	2	ID=Csa6M445150.1.cds2; Parent=Csa6M445150.1
Chr6	.	exon	20731996	20732136	.	+	.	ID=Csa6M445150.1.exon3; Parent=Csa6M445150.1
Chr6	.	CDS	20731996	20732136	.	+	0	ID=Csa6M445150.1.cds3; Parent=Csa6M445150.1
Chr6	.	exon	20732230	20732627	.	+	.	ID=Csa6M445150.1.exon4; Parent=Csa6M445150.1
Chr6	.	CDS	20732230	20732349	.	+	0	ID=Csa6M445150.1.cds4; Parent=Csa6M445150.1
Chr6	.	three_prime_utr	20732350	20732627	.	+	.	ID=Csa6M445150.1.utr3p1; Parent=Csa6M445150.1
Chr6	.	mRNA	20703320	20704357	.	-	.	ID=Csa6M445090.1; Parent=Csa6G445090; Name=Csa6M445090.1
Chr6	.	exon	20704040	20704357	.	-	.	ID=Csa6M445090.1.exon1; Parent=Csa6M445090.1
Chr6	.	CDS	20704040	20704357	.	-	0	ID=Csa6M445090.1.cds1; Parent=Csa6M445090.1
Chr6	.	exon	20703694	20703834	.	-	.	ID=Csa6M445090.1.exon2; Parent=Csa6M445090.1
Chr6	.	CDS	20703694	20703834	.	-	0	ID=Csa6M445090.1.cds2; Parent=Csa6M445090.1
Chr6	.	exon	20703320	20703593	.	-	.	ID=Csa6M445090.1.exon3; Parent=Csa6M445090.1
Chr6	.	CDS	20703477	20703593	.	-	0	ID=Csa6M445090.1.cds3; Parent=Csa6M445090.1
Chr6	.	three_prime_utr	20703320	20703476	.	-	.	ID=Csa6M445090.1.utr3p1; Parent=Csa6M445090.1
Chr6	.	mRNA	20712210	20714288	.	-	.	ID=Csa6M445120.1; Parent=Csa6G445120; Name=Csa6M445120.1
Chr6	.	five_prime_utr	20714061	20714288	.	-	.	ID=Csa6M445120.1.utr5p1; Parent=Csa6M445120.1
Chr6	.	exon	20713763	20714288	.	-	.	ID=Csa6M445120.1.exon1; Parent=Csa6M445120.1
Chr6	.	CDS	20713763	20714060	.	-	0	ID=Csa6M445120.1.cds1; Parent=Csa6M445120.1
Chr6	.	exon	20713373	20713668	.	-	.	ID=Csa6M445120.1.exon2; Parent=Csa6M445120.1
Chr6	.	CDS	20713373	20713668	.	-	2	ID=Csa6M445120.1.cds2; Parent=Csa6M445120.1
Chr6	.	exon	20713150	20713290	.	-	.	ID=Csa6M445120.1.exon3; Parent=Csa6M445120.1
Chr6	.	CDS	20713150	20713290	.	-	0	ID=Csa6M445120.1.cds3; Parent=Csa6M445120.1
Chr6	.	exon	20712210	20713063	.	-	.	ID=Csa6M445120.1.exon4; Parent=Csa6M445120.1
Chr6	.	CDS	20712944	20713063	.	-	0	ID=Csa6M445120.1.cds4; Parent=Csa6M445120.1
Chr6	.	three_prime_utr	20712210	20712943	.	-	.	ID=Csa6M445120.1.utr3p1; Parent=Csa6M445120.1
Chr5	.	mRNA	8844446	8845755	.	-	.	ID=Csa5M199270.1; Parent=Csa5G199270; Name=Csa5M199270.1
Chr5	.	five_prime_utr	8845696	8845755	.	-	.	ID=Csa5M199270.1.utr5p1; Parent=Csa5M199270.1
Chr5	.	exon	8845051	8845755	.	-	.	ID=Csa5M199270.1.exon1; Parent=Csa5M199270.1
Chr5	.	CDS	8845051	8845695	.	-	0	ID=Csa5M199270.1.cds1; Parent=Csa5M199270.1
Chr5	.	exon	8844813	8844953	.	-	.	ID=Csa5M199270.1.exon2; Parent=Csa5M199270.1
Chr5	.	CDS	8844813	8844953	.	-	0	ID=Csa5M199270.1.cds2; Parent=Csa5M199270.1
Chr5	.	exon	8844446	8844724	.	-	.	ID=Csa5M199270.1.exon3; Parent=Csa5M199270.1
Chr5	.	CDS	8844632	8844724	.	-	0	ID=Csa5M199270.1.cds3; Parent=Csa5M199270.1
Chr5	.	three_prime_utr	8844446	8844631	.	-	.	ID=Csa5M199270.1.utr3p1; Parent=Csa5M199270.1
Chr5	.	mRNA	8850400	8851875	.	-	.	ID=Csa5M199280.1; Parent=Csa5G199280; Name=Csa5M199280.1
Chr5	.	five_prime_utr	8851684	8851875	.	-	.	ID=Csa5M199280.1.utr5p1; Parent=Csa5M199280.1
Chr5	.	exon	8851039	8851875	.	-	.	ID=Csa5M199280.1.exon1; Parent=Csa5M199280.1
Chr5	.	CDS	8851039	8851683	.	-	0	ID=Csa5M199280.1.cds1; Parent=Csa5M199280.1
Chr5	.	exon	8850801	8850941	.	-	.	ID=Csa5M199280.1.exon2; Parent=Csa5M199280.1
Chr5	.	CDS	8850801	8850941	.	-	0	ID=Csa5M199280.1.cds2; Parent=Csa5M199280.1
Chr5	.	exon	8850400	8850710	.	-	.	ID=Csa5M199280.1.exon3; Parent=Csa5M199280.1
Chr5	.	CDS	8850618	8850710	.	-	0	ID=Csa5M199280.1.cds3; Parent=Csa5M199280.1
Chr5	.	three_prime_utr	8850400	8850617	.	-	.	ID=Csa5M199280.1.utr3p1; Parent=Csa5M199280.1
Chr5	.	mRNA	4973319	4975683	.	-	.	ID=Csa5M153020.1; Parent=Csa5G153020; Name=Csa5M153020.1
Chr5	.	five_prime_utr	4975486	4975683	.	-	.	ID=Csa5M153020.1.utr5p1; Parent=Csa5M153020.1
Chr5	.	exon	4975158	4975683	.	-	.	ID=Csa5M153020.1.exon1; Parent=Csa5M153020.1
Chr5	.	CDS	4975158	4975485	.	-	0	ID=Csa5M153020.1.cds1; Parent=Csa5M153020.1
Chr5	.	exon	4974463	4974758	.	-	.	ID=Csa5M153020.1.exon2; Parent=Csa5M153020.1
Chr5	.	CDS	4974463	4974758	.	-	2	ID=Csa5M153020.1.cds2; Parent=Csa5M153020.1
Chr5	.	exon	4974239	4974379	.	-	.	ID=Csa5M153020.1.exon3; Parent=Csa5M153020.1
Chr5	.	CDS	4974239	4974379	.	-	0	ID=Csa5M153020.1.cds3; Parent=Csa5M153020.1
Chr5	.	exon	4973319	4973734	.	-	.	ID=Csa5M153020.1.exon4; Parent=Csa5M153020.1
Chr5	.	CDS	4973639	4973734	.	-	0	ID=Csa5M153020.1.cds4; Parent=Csa5M153020.1
Chr5	.	three_prime_utr	4973319	4973638	.	-	.	ID=Csa5M153020.1.utr3p1; Parent=Csa5M153020.1
Chr5	.	mRNA	8837780	8839552	.	-	.	ID=Csa5M198770.1; Parent=Csa5G198770; Name=Csa5M198770.1
Chr5	.	five_prime_utr	8839390	8839552	.	-	.	ID=Csa5M198770.1.utr5p1; Parent=Csa5M198770.1
Chr5	.	exon	8838745	8839552	.	-	.	ID=Csa5M198770.1.exon1; Parent=Csa5M198770.1
Chr5	.	CDS	8838745	8839389	.	-	0	ID=Csa5M198770.1.cds1; Parent=Csa5M198770.1
Chr5	.	exon	8838494	8838634	.	-	.	ID=Csa5M198770.1.exon2; Parent=Csa5M198770.1
Chr5	.	CDS	8838494	8838634	.	-	0	ID=Csa5M198770.1.cds2; Parent=Csa5M198770.1
Chr5	.	exon	8837780	8838409	.	-	.	ID=Csa5M198770.1.exon3; Parent=Csa5M198770.1
Chr5	.	CDS	8838317	8838409	.	-	0	ID=Csa5M198770.1.cds3; Parent=Csa5M198770.1
Chr5	.	three_prime_utr	8837780	8838316	.	-	.	ID=Csa5M198770.1.utr3p1; Parent=Csa5M198770.1
Chr6	EVM	mRNA	18296322	18299521	.	-	.	ID=Csa6M405320.1; Parent=Csa6G405320; Name=Csa6M405320.1
Chr6	EVM	exon	18299248	18299521	.	-	.	ID=Csa6M405320.1.exon1; Parent=Csa6M405320.1
Chr6	EVM	CDS	18299248	18299521	.	-	0	ID=Csa6M405320.1.cds1; Parent=Csa6M405320.1
Chr6	EVM	exon	18298434	18298729	.	-	.	ID=Csa6M405320.1.exon2; Parent=Csa6M405320.1
Chr6	EVM	CDS	18298434	18298729	.	-	2	ID=Csa6M405320.1.cds2; Parent=Csa6M405320.1
Chr6	EVM	exon	18296583	18296723	.	-	.	ID=Csa6M405320.1.exon3; Parent=Csa6M405320.1
Chr6	EVM	CDS	18296583	18296723	.	-	0	ID=Csa6M405320.1.cds3; Parent=Csa6M405320.1
Chr6	EVM	exon	18296322	18296441	.	-	.	ID=Csa6M405320.1.exon4; Parent=Csa6M405320.1
Chr6	EVM	CDS	18296322	18296441	.	-	0	ID=Csa6M405320.1.cds4; Parent=Csa6M405320.1
Chr7	.	mRNA	804485	806133	.	+	.	ID=Csa7M014450.1; Parent=Csa7G014450; Name=Csa7M014450.1
Chr7	.	five_prime_utr	804485	804625	.	+	.	ID=Csa7M014450.1.utr5p1; Parent=Csa7M014450.1
Chr7	.	exon	804485	804911	.	+	.	ID=Csa7M014450.1.exon1; Parent=Csa7M014450.1
Chr7	.	CDS	804626	804911	.	+	0	ID=Csa7M014450.1.cds1; Parent=Csa7M014450.1
Chr7	.	exon	804999	805294	.	+	.	ID=Csa7M014450.1.exon2; Parent=Csa7M014450.1
Chr7	.	CDS	804999	805294	.	+	2	ID=Csa7M014450.1.cds2; Parent=Csa7M014450.1
Chr7	.	exon	805482	805622	.	+	.	ID=Csa7M014450.1.exon3; Parent=Csa7M014450.1
Chr7	.	CDS	805482	805622	.	+	0	ID=Csa7M014450.1.cds3; Parent=Csa7M014450.1
Chr7	.	exon	805701	806133	.	+	.	ID=Csa7M014450.1.exon4; Parent=Csa7M014450.1
Chr7	.	CDS	805701	805820	.	+	0	ID=Csa7M014450.1.cds4; Parent=Csa7M014450.1
Chr7	.	three_prime_utr	805821	806133	.	+	.	ID=Csa7M014450.1.utr3p1; Parent=Csa7M014450.1
Chr6	.	mRNA	9990259	9991757	.	-	.	ID=Csa6M140850.2; Parent=Csa6G140850; Name=Csa6M140850.2
Chr6	.	five_prime_utr	9991662	9991757	.	-	.	ID=Csa6M140850.2.utr5p1; Parent=Csa6M140850.2
Chr6	.	exon	9991065	9991757	.	-	.	ID=Csa6M140850.2.exon1; Parent=Csa6M140850.2
Chr6	.	CDS	9991065	9991661	.	-	0	ID=Csa6M140850.2.cds1; Parent=Csa6M140850.2
Chr6	.	exon	9990259	9990969	.	-	.	ID=Csa6M140850.2.exon2; Parent=Csa6M140850.2
Chr6	.	CDS	9990808	9990969	.	-	0	ID=Csa6M140850.2.cds2; Parent=Csa6M140850.2
Chr6	.	three_prime_utr	9990259	9990807	.	-	.	ID=Csa6M140850.2.utr3p1; Parent=Csa6M140850.2
Chr6	.	mRNA	20723347	20724865	.	+	.	ID=Csa6M445130.2; Parent=Csa6G445130; Name=Csa6M445130.2
Chr6	.	five_prime_utr	20723347	20723511	.	+	.	ID=Csa6M445130.2.utr5p1; Parent=Csa6M445130.2
Chr6	.	exon	20723347	20723818	.	+	.	ID=Csa6M445130.2.exon1; Parent=Csa6M445130.2
Chr6	.	CDS	20723512	20723818	.	+	0	ID=Csa6M445130.2.cds1; Parent=Csa6M445130.2
Chr6	.	exon	20723928	20724443	.	+	.	ID=Csa6M445130.2.exon2; Parent=Csa6M445130.2
Chr6	.	CDS	20723928	20724247	.	+	2	ID=Csa6M445130.2.cds2; Parent=Csa6M445130.2
Chr6	.	exon	20724537	20724865	.	+	.	ID=Csa6M445130.2.exon3; Parent=Csa6M445130.2
Chr6	.	three_prime_utr	20724248	20724443	.	+	.	ID=Csa6M445130.2.utr3p1; Parent=Csa6M445130.2
Chr6	.	three_prime_utr	20724537	20724865	.	+	.	ID=Csa6M445130.2.utr3p2; Parent=Csa6M445130.2
Chr6	.	mRNA	20726483	20728067	.	+	.	ID=Csa6M445140.1; Parent=Csa6G445140; Name=Csa6M445140.1
Chr6	.	five_prime_utr	20726483	20726695	.	+	.	ID=Csa6M445140.1.utr5p1; Parent=Csa6M445140.1
Chr6	.	exon	20726483	20726993	.	+	.	ID=Csa6M445140.1.exon1; Parent=Csa6M445140.1
Chr6	.	CDS	20726696	20726993	.	+	0	ID=Csa6M445140.1.cds1; Parent=Csa6M445140.1
Chr6	.	exon	20727096	20727391	.	+	.	ID=Csa6M445140.1.exon2; Parent=Csa6M445140.1
Chr6	.	CDS	20727096	20727391	.	+	2	ID=Csa6M445140.1.cds2; Parent=Csa6M445140.1
Chr6	.	exon	20727481	20727621	.	+	.	ID=Csa6M445140.1.exon3; Parent=Csa6M445140.1
Chr6	.	CDS	20727481	20727621	.	+	0	ID=Csa6M445140.1.cds3; Parent=Csa6M445140.1
Chr6	.	exon	20727710	20728067	.	+	.	ID=Csa6M445140.1.exon4; Parent=Csa6M445140.1
Chr6	.	CDS	20727710	20727829	.	+	0	ID=Csa6M445140.1.cds4; Parent=Csa6M445140.1
Chr6	.	three_prime_utr	20727830	20728067	.	+	.	ID=Csa6M445140.1.utr3p1; Parent=Csa6M445140.1
Chr5	.	mRNA	8837780	8839552	.	-	.	ID=Csa5M198770.2; Parent=Csa5G198770; Name=Csa5M198770.2
Chr5	.	five_prime_utr	8839390	8839552	.	-	.	ID=Csa5M198770.2.utr5p1; Parent=Csa5M198770.2
Chr5	.	exon	8838494	8839552	.	-	.	ID=Csa5M198770.2.exon1; Parent=Csa5M198770.2
Chr5	.	CDS	8838736	8839389	.	-	0	ID=Csa5M198770.2.cds1; Parent=Csa5M198770.2
Chr5	.	exon	8837780	8838409	.	-	.	ID=Csa5M198770.2.exon2; Parent=Csa5M198770.2
Chr5	.	three_prime_utr	8838494	8838735	.	-	.	ID=Csa5M198770.2.utr3p1; Parent=Csa5M198770.2
Chr5	.	three_prime_utr	8837780	8838409	.	-	.	ID=Csa5M198770.2.utr3p2; Parent=Csa5M198770.2
Chr6	.	mRNA	27760019	27762131	.	+	.	ID=Csa6M520340.1; Parent=Csa6G520340; Name=Csa6M520340.1
Chr6	.	five_prime_utr	27760019	27760285	.	+	.	ID=Csa6M520340.1.utr5p1; Parent=Csa6M520340.1
Chr6	.	exon	27760019	27760411	.	+	.	ID=Csa6M520340.1.exon1; Parent=Csa6M520340.1
Chr6	.	CDS	27760286	27760411	.	+	0	ID=Csa6M520340.1.cds1; Parent=Csa6M520340.1
Chr6	.	exon	27760515	27760739	.	+	.	ID=Csa6M520340.1.exon2; Parent=Csa6M520340.1
Chr6	.	CDS	27760515	27760739	.	+	0	ID=Csa6M520340.1.cds2; Parent=Csa6M520340.1
Chr6	.	exon	27761048	27761245	.	+	.	ID=Csa6M520340.1.exon3; Parent=Csa6M520340.1
Chr6	.	CDS	27761048	27761245	.	+	0	ID=Csa6M520340.1.cds3; Parent=Csa6M520340.1
Chr6	.	exon	27761341	27761402	.	+	.	ID=Csa6M520340.1.exon4; Parent=Csa6M520340.1
Chr6	.	CDS	27761341	27761402	.	+	0	ID=Csa6M520340.1.cds4; Parent=Csa6M520340.1
Chr6	.	exon	27761584	27762131	.	+	.	ID=Csa6M520340.1.exon5; Parent=Csa6M520340.1
Chr6	.	CDS	27761584	27761803	.	+	1	ID=Csa6M520340.1.cds5; Parent=Csa6M520340.1
Chr6	.	three_prime_utr	27761804	27762131	.	+	.	ID=Csa6M520340.1.utr3p1; Parent=Csa6M520340.1
Chr3	.	mRNA	18051400	18055372	.	+	.	ID=Csa3M345890.1; Parent=Csa3G345890; Name=Csa3M345890.1
Chr3	.	exon	18051400	18051516	.	+	.	ID=Csa3M345890.1.exon1; Parent=Csa3M345890.1
Chr3	.	CDS	18051400	18051516	.	+	0	ID=Csa3M345890.1.cds1; Parent=Csa3M345890.1
Chr3	.	exon	18051986	18052207	.	+	.	ID=Csa3M345890.1.exon2; Parent=Csa3M345890.1
Chr3	.	CDS	18051986	18052207	.	+	0	ID=Csa3M345890.1.cds2; Parent=Csa3M345890.1
Chr3	.	exon	18053790	18053987	.	+	.	ID=Csa3M345890.1.exon3; Parent=Csa3M345890.1
Chr3	.	CDS	18053790	18053987	.	+	0	ID=Csa3M345890.1.cds3; Parent=Csa3M345890.1
Chr3	.	exon	18054279	18054340	.	+	.	ID=Csa3M345890.1.exon4; Parent=Csa3M345890.1
Chr3	.	CDS	18054279	18054340	.	+	0	ID=Csa3M345890.1.cds4; Parent=Csa3M345890.1
Chr3	.	exon	18055006	18055372	.	+	.	ID=Csa3M345890.1.exon5; Parent=Csa3M345890.1
Chr3	.	CDS	18055006	18055216	.	+	1	ID=Csa3M345890.1.cds5; Parent=Csa3M345890.1
Chr3	.	three_prime_utr	18055217	18055372	.	+	.	ID=Csa3M345890.1.utr3p1; Parent=Csa3M345890.1
Chr3	EVM	mRNA	32756988	32761143	.	+	.	ID=Csa3M826640.1; Parent=Csa3G826640; Name=Csa3M826640.1
Chr3	EVM	exon	32756988	32757134	.	+	.	ID=Csa3M826640.1.exon1; Parent=Csa3M826640.1
Chr3	EVM	CDS	32756988	32757134	.	+	0	ID=Csa3M826640.1.cds1; Parent=Csa3M826640.1
Chr3	EVM	exon	32757398	32757622	.	+	.	ID=Csa3M826640.1.exon2; Parent=Csa3M826640.1
Chr3	EVM	CDS	32757398	32757622	.	+	0	ID=Csa3M826640.1.cds2; Parent=Csa3M826640.1
Chr3	EVM	exon	32759959	32760153	.	+	.	ID=Csa3M826640.1.exon3; Parent=Csa3M826640.1
Chr3	EVM	CDS	32759959	32760153	.	+	0	ID=Csa3M826640.1.cds3; Parent=Csa3M826640.1
Chr3	EVM	exon	32760502	32760563	.	+	.	ID=Csa3M826640.1.exon4; Parent=Csa3M826640.1
Chr3	EVM	CDS	32760502	32760563	.	+	0	ID=Csa3M826640.1.cds4; Parent=Csa3M826640.1
Chr3	EVM	exon	32760906	32761143	.	+	.	ID=Csa3M826640.1.exon5; Parent=Csa3M826640.1
Chr3	EVM	CDS	32760906	32761143	.	+	1	ID=Csa3M826640.1.cds5; Parent=Csa3M826640.1
Chr3	.	mRNA	32788536	32791707	.	+	.	ID=Csa3M826650.1; Parent=Csa3G826650; Name=Csa3M826650.1
Chr3	.	five_prime_utr	32788536	32788714	.	+	.	ID=Csa3M826650.1.utr5p1; Parent=Csa3M826650.1
Chr3	.	exon	32788536	32788837	.	+	.	ID=Csa3M826650.1.exon1; Parent=Csa3M826650.1
Chr3	.	CDS	32788715	32788837	.	+	0	ID=Csa3M826650.1.cds1; Parent=Csa3M826650.1
Chr3	.	exon	32788920	32789144	.	+	.	ID=Csa3M826650.1.exon2; Parent=Csa3M826650.1
Chr3	.	CDS	32788920	32789144	.	+	0	ID=Csa3M826650.1.cds2; Parent=Csa3M826650.1
Chr3	.	exon	32790795	32790989	.	+	.	ID=Csa3M826650.1.exon3; Parent=Csa3M826650.1
Chr3	.	CDS	32790795	32790989	.	+	0	ID=Csa3M826650.1.cds3; Parent=Csa3M826650.1
Chr3	.	exon	32791087	32791148	.	+	.	ID=Csa3M826650.1.exon4; Parent=Csa3M826650.1
Chr3	.	CDS	32791087	32791148	.	+	0	ID=Csa3M826650.1.cds4; Parent=Csa3M826650.1
Chr3	.	exon	32791341	32791707	.	+	.	ID=Csa3M826650.1.exon5; Parent=Csa3M826650.1
Chr3	.	CDS	32791341	32791521	.	+	1	ID=Csa3M826650.1.cds5; Parent=Csa3M826650.1
Chr3	.	three_prime_utr	32791522	32791707	.	+	.	ID=Csa3M826650.1.utr3p1; Parent=Csa3M826650.1
Chr5	.	mRNA	3973133	3975710	.	+	.	ID=Csa5M146200.1; Parent=Csa5G146200; Name=Csa5M146200.1
Chr5	.	five_prime_utr	3973133	3973219	.	+	.	ID=Csa5M146200.1.utr5p1; Parent=Csa5M146200.1
Chr5	.	exon	3973133	3973291	.	+	.	ID=Csa5M146200.1.exon1; Parent=Csa5M146200.1
Chr5	.	CDS	3973220	3973291	.	+	0	ID=Csa5M146200.1.cds1; Parent=Csa5M146200.1
Chr5	.	exon	3974662	3975081	.	+	.	ID=Csa5M146200.1.exon2; Parent=Csa5M146200.1
Chr5	.	CDS	3974662	3975081	.	+	0	ID=Csa5M146200.1.cds2; Parent=Csa5M146200.1
Chr5	.	exon	3975162	3975223	.	+	.	ID=Csa5M146200.1.exon3; Parent=Csa5M146200.1
Chr5	.	CDS	3975162	3975223	.	+	0	ID=Csa5M146200.1.cds3; Parent=Csa5M146200.1
Chr5	.	exon	3975364	3975710	.	+	.	ID=Csa5M146200.1.exon4; Parent=Csa5M146200.1
Chr5	.	CDS	3975364	3975559	.	+	1	ID=Csa5M146200.1.cds4; Parent=Csa5M146200.1
Chr5	.	three_prime_utr	3975560	3975710	.	+	.	ID=Csa5M146200.1.utr3p1; Parent=Csa5M146200.1
Chr5	.	mRNA	3973133	3975710	.	+	.	ID=Csa5M146200.2; Parent=Csa5G146200; Name=Csa5M146200.2
Chr5	.	five_prime_utr	3973133	3973219	.	+	.	ID=Csa5M146200.2.utr5p1; Parent=Csa5M146200.2
Chr5	.	exon	3973133	3973291	.	+	.	ID=Csa5M146200.2.exon1; Parent=Csa5M146200.2
Chr5	.	CDS	3973220	3973291	.	+	0	ID=Csa5M146200.2.cds1; Parent=Csa5M146200.2
Chr5	.	exon	3974662	3975081	.	+	.	ID=Csa5M146200.2.exon2; Parent=Csa5M146200.2
Chr5	.	CDS	3974662	3975081	.	+	0	ID=Csa5M146200.2.cds2; Parent=Csa5M146200.2
Chr5	.	exon	3975162	3975710	.	+	.	ID=Csa5M146200.2.exon3; Parent=Csa5M146200.2
Chr5	.	CDS	3975162	3975335	.	+	0	ID=Csa5M146200.2.cds3; Parent=Csa5M146200.2
Chr5	.	three_prime_utr	3975336	3975710	.	+	.	ID=Csa5M146200.2.utr3p1; Parent=Csa5M146200.2
Chr5	.	mRNA	3966872	3971199	.	+	.	ID=Csa5M146190.1; Parent=Csa5G146190; Name=Csa5M146190.1
Chr5	.	five_prime_utr	3966872	3967113	.	+	.	ID=Csa5M146190.1.utr5p1; Parent=Csa5M146190.1
Chr5	.	exon	3966872	3967332	.	+	.	ID=Csa5M146190.1.exon1; Parent=Csa5M146190.1
Chr5	.	CDS	3967114	3967332	.	+	0	ID=Csa5M146190.1.cds1; Parent=Csa5M146190.1
Chr5	.	exon	3969061	3969480	.	+	.	ID=Csa5M146190.1.exon2; Parent=Csa5M146190.1
Chr5	.	CDS	3969061	3969480	.	+	0	ID=Csa5M146190.1.cds2; Parent=Csa5M146190.1
Chr5	.	exon	3969559	3969620	.	+	.	ID=Csa5M146190.1.exon3; Parent=Csa5M146190.1
Chr5	.	CDS	3969559	3969620	.	+	0	ID=Csa5M146190.1.cds3; Parent=Csa5M146190.1
Chr5	.	exon	3970635	3971199	.	+	.	ID=Csa5M146190.1.exon4; Parent=Csa5M146190.1
Chr5	.	CDS	3970635	3970830	.	+	1	ID=Csa5M146190.1.cds4; Parent=Csa5M146190.1
Chr5	.	three_prime_utr	3970831	3971199	.	+	.	ID=Csa5M146190.1.utr3p1; Parent=Csa5M146190.1
Chr4	.	mRNA	1182853	1185679	.	-	.	ID=Csa4M007030.1; Parent=Csa4G007030; Name=Csa4M007030.1
Chr4	.	five_prime_utr	1185676	1185679	.	-	.	ID=Csa4M007030.1.utr5p1; Parent=Csa4M007030.1
Chr4	.	exon	1185445	1185679	.	-	.	ID=Csa4M007030.1.exon1; Parent=Csa4M007030.1
Chr4	.	CDS	1185445	1185675	.	-	0	ID=Csa4M007030.1.cds1; Parent=Csa4M007030.1
Chr4	.	exon	1184855	1185079	.	-	.	ID=Csa4M007030.1.exon2; Parent=Csa4M007030.1
Chr4	.	CDS	1184855	1185079	.	-	0	ID=Csa4M007030.1.cds2; Parent=Csa4M007030.1
Chr4	.	exon	1184558	1184752	.	-	.	ID=Csa4M007030.1.exon3; Parent=Csa4M007030.1
Chr4	.	CDS	1184558	1184752	.	-	0	ID=Csa4M007030.1.cds3; Parent=Csa4M007030.1
Chr4	.	exon	1184068	1184129	.	-	.	ID=Csa4M007030.1.exon4; Parent=Csa4M007030.1
Chr4	.	CDS	1184068	1184129	.	-	0	ID=Csa4M007030.1.cds4; Parent=Csa4M007030.1
Chr4	.	exon	1182853	1183470	.	-	.	ID=Csa4M007030.1.exon5; Parent=Csa4M007030.1
Chr4	.	CDS	1183269	1183470	.	-	1	ID=Csa4M007030.1.cds5; Parent=Csa4M007030.1
Chr4	.	three_prime_utr	1182853	1183268	.	-	.	ID=Csa4M007030.1.utr3p1; Parent=Csa4M007030.1
Chr3	.	mRNA	10088257	10089893	.	-	.	ID=Csa3M149960.1; Parent=Csa3G149960; Name=Csa3M149960.1
Chr3	.	exon	10089801	10089893	.	-	.	ID=Csa3M149960.1.exon1; Parent=Csa3M149960.1
Chr3	.	CDS	10089801	10089893	.	-	0	ID=Csa3M149960.1.cds1; Parent=Csa3M149960.1
Chr3	.	exon	10089500	10089724	.	-	.	ID=Csa3M149960.1.exon2; Parent=Csa3M149960.1
Chr3	.	CDS	10089500	10089724	.	-	0	ID=Csa3M149960.1.cds2; Parent=Csa3M149960.1
Chr3	.	exon	10089152	10089355	.	-	.	ID=Csa3M149960.1.exon3; Parent=Csa3M149960.1
Chr3	.	CDS	10089152	10089355	.	-	0	ID=Csa3M149960.1.cds3; Parent=Csa3M149960.1
Chr3	.	exon	10088967	10089028	.	-	.	ID=Csa3M149960.1.exon4; Parent=Csa3M149960.1
Chr3	.	CDS	10088967	10089028	.	-	0	ID=Csa3M149960.1.cds4; Parent=Csa3M149960.1
Chr3	.	exon	10088257	10088521	.	-	.	ID=Csa3M149960.1.exon5; Parent=Csa3M149960.1
Chr3	.	CDS	10088299	10088521	.	-	1	ID=Csa3M149960.1.cds5; Parent=Csa3M149960.1
Chr3	.	three_prime_utr	10088257	10088298	.	-	.	ID=Csa3M149960.1.utr3p1; Parent=Csa3M149960.1
Chr5	.	mRNA	6158261	6161012	.	+	.	ID=Csa5M162580.1; Parent=Csa5G162580; Name=Csa5M162580.1
Chr5	.	five_prime_utr	6158261	6158409	.	+	.	ID=Csa5M162580.1.utr5p1; Parent=Csa5M162580.1
Chr5	.	exon	6158261	6158536	.	+	.	ID=Csa5M162580.1.exon1; Parent=Csa5M162580.1
Chr5	.	CDS	6158410	6158536	.	+	0	ID=Csa5M162580.1.cds1; Parent=Csa5M162580.1
Chr5	.	exon	6158856	6159106	.	+	.	ID=Csa5M162580.1.exon2; Parent=Csa5M162580.1
Chr5	.	CDS	6158856	6159106	.	+	2	ID=Csa5M162580.1.cds2; Parent=Csa5M162580.1
Chr5	.	exon	6160349	6161012	.	+	.	ID=Csa5M162580.1.exon3; Parent=Csa5M162580.1
Chr5	.	CDS	6160349	6160723	.	+	0	ID=Csa5M162580.1.cds3; Parent=Csa5M162580.1
Chr5	.	three_prime_utr	6160724	6161012	.	+	.	ID=Csa5M162580.1.utr3p1; Parent=Csa5M162580.1
Chr7	.	mRNA	17872702	17874101	.	+	.	ID=Csa7M447100.1; Parent=Csa7G447100; Name=Csa7M447100.1
Chr7	.	five_prime_utr	17872702	17872759	.	+	.	ID=Csa7M447100.1.utr5p1; Parent=Csa7M447100.1
Chr7	.	exon	17872702	17872886	.	+	.	ID=Csa7M447100.1.exon1; Parent=Csa7M447100.1
Chr7	.	CDS	17872760	17872886	.	+	0	ID=Csa7M447100.1.cds1; Parent=Csa7M447100.1
Chr7	.	exon	17873007	17873257	.	+	.	ID=Csa7M447100.1.exon2; Parent=Csa7M447100.1
Chr7	.	CDS	17873007	17873257	.	+	2	ID=Csa7M447100.1.cds2; Parent=Csa7M447100.1
Chr7	.	exon	17873482	17874101	.	+	.	ID=Csa7M447100.1.exon3; Parent=Csa7M447100.1
Chr7	.	CDS	17873482	17873850	.	+	0	ID=Csa7M447100.1.cds3; Parent=Csa7M447100.1
Chr7	.	three_prime_utr	17873851	17874101	.	+	.	ID=Csa7M447100.1.utr3p1; Parent=Csa7M447100.1
Chr1	.	mRNA	4842549	4844246	.	+	.	ID=Csa1M043290.1; Parent=Csa1G043290; Name=Csa1M043290.1
Chr1	.	exon	4842549	4842681	.	+	.	ID=Csa1M043290.1.exon1; Parent=Csa1M043290.1
Chr1	.	CDS	4842549	4842681	.	+	0	ID=Csa1M043290.1.cds1; Parent=Csa1M043290.1
Chr1	.	exon	4842929	4843278	.	+	.	ID=Csa1M043290.1.exon2; Parent=Csa1M043290.1
Chr1	.	CDS	4842929	4843278	.	+	2	ID=Csa1M043290.1.cds2; Parent=Csa1M043290.1
Chr1	.	exon	4843844	4844246	.	+	.	ID=Csa1M043290.1.exon3; Parent=Csa1M043290.1
Chr1	.	CDS	4843844	4844230	.	+	0	ID=Csa1M043290.1.cds3; Parent=Csa1M043290.1
Chr1	.	three_prime_utr	4844231	4844246	.	+	.	ID=Csa1M043290.1.utr3p1; Parent=Csa1M043290.1
Chr5	EVM	mRNA	6655212	6656293	.	+	.	ID=Csa5M168860.1; Parent=Csa5G168860; Name=Csa5M168860.1
Chr5	EVM	exon	6655212	6655341	.	+	.	ID=Csa5M168860.1.exon1; Parent=Csa5M168860.1
Chr5	EVM	CDS	6655212	6655341	.	+	0	ID=Csa5M168860.1.cds1; Parent=Csa5M168860.1
Chr5	EVM	exon	6655521	6655774	.	+	.	ID=Csa5M168860.1.exon2; Parent=Csa5M168860.1
Chr5	EVM	CDS	6655521	6655774	.	+	2	ID=Csa5M168860.1.cds2; Parent=Csa5M168860.1
Chr5	EVM	exon	6655910	6656293	.	+	.	ID=Csa5M168860.1.exon3; Parent=Csa5M168860.1
Chr5	EVM	CDS	6655910	6656293	.	+	0	ID=Csa5M168860.1.cds3; Parent=Csa5M168860.1
Chr6	.	mRNA	21078051	21079932	.	-	.	ID=Csa6M448110.1; Parent=Csa6G448110; Name=Csa6M448110.1
Chr6	.	five_prime_utr	21079753	21079932	.	-	.	ID=Csa6M448110.1.utr5p1; Parent=Csa6M448110.1
Chr6	.	exon	21079372	21079932	.	-	.	ID=Csa6M448110.1.exon1; Parent=Csa6M448110.1
Chr6	.	CDS	21079372	21079752	.	-	0	ID=Csa6M448110.1.cds1; Parent=Csa6M448110.1
Chr6	.	exon	21078051	21078872	.	-	.	ID=Csa6M448110.1.exon2; Parent=Csa6M448110.1
Chr6	.	CDS	21078501	21078872	.	-	0	ID=Csa6M448110.1.cds2; Parent=Csa6M448110.1
Chr6	.	three_prime_utr	21078051	21078500	.	-	.	ID=Csa6M448110.1.utr3p1; Parent=Csa6M448110.1
Chr3	.	mRNA	28809219	28811460	.	-	.	ID=Csa3M743400.1; Parent=Csa3G743400; Name=Csa3M743400.1
Chr3	.	five_prime_utr	28811394	28811460	.	-	.	ID=Csa3M743400.1.utr5p1; Parent=Csa3M743400.1
Chr3	.	exon	28811004	28811460	.	-	.	ID=Csa3M743400.1.exon1; Parent=Csa3M743400.1
Chr3	.	CDS	28811004	28811393	.	-	0	ID=Csa3M743400.1.cds1; Parent=Csa3M743400.1
Chr3	.	exon	28809219	28809776	.	-	.	ID=Csa3M743400.1.exon2; Parent=Csa3M743400.1
Chr3	.	CDS	28809405	28809776	.	-	0	ID=Csa3M743400.1.cds2; Parent=Csa3M743400.1
Chr3	.	three_prime_utr	28809219	28809404	.	-	.	ID=Csa3M743400.1.utr3p1; Parent=Csa3M743400.1
Chr5	.	mRNA	17701018	17703280	.	+	.	ID=Csa5M505790.1; Parent=Csa5G505790; Name=Csa5M505790.1
Chr5	.	exon	17701018	17701150	.	+	.	ID=Csa5M505790.1.exon1; Parent=Csa5M505790.1
Chr5	.	CDS	17701018	17701150	.	+	0	ID=Csa5M505790.1.cds1; Parent=Csa5M505790.1
Chr5	.	exon	17701371	17701624	.	+	.	ID=Csa5M505790.1.exon2; Parent=Csa5M505790.1
Chr5	.	CDS	17701371	17701624	.	+	2	ID=Csa5M505790.1.cds2; Parent=Csa5M505790.1
Chr5	.	exon	17702801	17703280	.	+	.	ID=Csa5M505790.1.exon3; Parent=Csa5M505790.1
Chr5	.	CDS	17702801	17703178	.	+	0	ID=Csa5M505790.1.cds3; Parent=Csa5M505790.1
Chr5	.	three_prime_utr	17703179	17703280	.	+	.	ID=Csa5M505790.1.utr3p1; Parent=Csa5M505790.1
Chr2	.	mRNA	18786728	18788696	.	-	.	ID=Csa2M374630.1; Parent=Csa2G374630; Name=Csa2M374630.1
Chr2	.	five_prime_utr	18788452	18788696	.	-	.	ID=Csa2M374630.1.utr5p1; Parent=Csa2M374630.1
Chr2	.	exon	18788325	18788696	.	-	.	ID=Csa2M374630.1.exon1; Parent=Csa2M374630.1
Chr2	.	CDS	18788325	18788451	.	-	0	ID=Csa2M374630.1.cds1; Parent=Csa2M374630.1
Chr2	.	exon	18787998	18788236	.	-	.	ID=Csa2M374630.1.exon2; Parent=Csa2M374630.1
Chr2	.	CDS	18787998	18788236	.	-	2	ID=Csa2M374630.1.cds2; Parent=Csa2M374630.1
Chr2	.	exon	18786728	18787734	.	-	.	ID=Csa2M374630.1.exon3; Parent=Csa2M374630.1
Chr2	.	CDS	18787357	18787734	.	-	0	ID=Csa2M374630.1.cds3; Parent=Csa2M374630.1
Chr2	.	three_prime_utr	18786728	18787356	.	-	.	ID=Csa2M374630.1.utr3p1; Parent=Csa2M374630.1
Chr2	EVM	mRNA	12625562	12626970	.	-	.	ID=Csa2M263850.1; Parent=Csa2G263850; Name=Csa2M263850.1
Chr2	EVM	exon	12626842	12626970	.	-	.	ID=Csa2M263850.1.exon1; Parent=Csa2M263850.1
Chr2	EVM	CDS	12626842	12626970	.	-	0	ID=Csa2M263850.1.cds1; Parent=Csa2M263850.1
Chr2	EVM	exon	12625562	12626392	.	-	.	ID=Csa2M263850.1.exon2; Parent=Csa2M263850.1
Chr2	EVM	CDS	12625562	12626392	.	-	0	ID=Csa2M263850.1.cds2; Parent=Csa2M263850.1
Chr4	.	mRNA	9545053	9549140	.	+	.	ID=Csa4M192210.1; Parent=Csa4G192210; Name=Csa4M192210.1
Chr4	.	five_prime_utr	9545053	9545319	.	+	.	ID=Csa4M192210.1.utr5p1; Parent=Csa4M192210.1
Chr4	.	exon	9545053	9545619	.	+	.	ID=Csa4M192210.1.exon1; Parent=Csa4M192210.1
Chr4	.	CDS	9545320	9545619	.	+	0	ID=Csa4M192210.1.cds1; Parent=Csa4M192210.1
Chr4	.	exon	9546434	9546706	.	+	.	ID=Csa4M192210.1.exon2; Parent=Csa4M192210.1
Chr4	.	CDS	9546434	9546706	.	+	0	ID=Csa4M192210.1.cds2; Parent=Csa4M192210.1
Chr4	.	exon	9548754	9549140	.	+	.	ID=Csa4M192210.1.exon3; Parent=Csa4M192210.1
Chr4	.	CDS	9548754	9548912	.	+	0	ID=Csa4M192210.1.cds3; Parent=Csa4M192210.1
Chr4	.	three_prime_utr	9548913	9549140	.	+	.	ID=Csa4M192210.1.utr3p1; Parent=Csa4M192210.1
Chr3	.	mRNA	31631649	31635168	.	+	.	ID=Csa3M816140.1; Parent=Csa3G816140; Name=Csa3M816140.1
Chr3	.	five_prime_utr	31631649	31631797	.	+	.	ID=Csa3M816140.1.utr5p1; Parent=Csa3M816140.1
Chr3	.	exon	31631649	31632088	.	+	.	ID=Csa3M816140.1.exon1; Parent=Csa3M816140.1
Chr3	.	CDS	31631798	31632088	.	+	0	ID=Csa3M816140.1.cds1; Parent=Csa3M816140.1
Chr3	.	exon	31634456	31634716	.	+	.	ID=Csa3M816140.1.exon2; Parent=Csa3M816140.1
Chr3	.	CDS	31634456	31634716	.	+	0	ID=Csa3M816140.1.cds2; Parent=Csa3M816140.1
Chr3	.	exon	31634823	31635168	.	+	.	ID=Csa3M816140.1.exon3; Parent=Csa3M816140.1
Chr3	.	CDS	31634823	31634987	.	+	0	ID=Csa3M816140.1.cds3; Parent=Csa3M816140.1
Chr3	.	three_prime_utr	31634988	31635168	.	+	.	ID=Csa3M816140.1.utr3p1; Parent=Csa3M816140.1

## Sheet: Table S2
Additional file 1: Table S2. List of primers used for qRT-PCR.
Name	Gene ID	Primer sequences (forward/reverse primer)	Amplicon length (bp)
CsPIP1;2a	Csa5M198770.1	F 5'-CATTATTTACAACCACGACGAAGCA-3'	169
		R 5'-GGATTGAAGAAGCATCATGGATTTAGA-3'
CsPIP1;3	Csa5M153020.1	F 5'-CTGTCCCTCACAAGAGCAGTATTC-3'	165
		R 5'-TGATCTCAGCACCAAGACCG-3'
CsPIP1;4	Csa5M199280.1	F 5'-TACCTGTAACACCGTCGGGAT-3'	285
		R 5'-CCTTTGGTGTAACCGTCGCTCA-3'
CsPIP2;1a	Csa6M445130.1	F 5‘-TTTGGGTTGGACCTTTCATTGGA-3‘	158
		R 5’-ATACTCATGGCACACAATTATTAGGCTT-3’
CsPIP2;8	Csa7M014450.1	F 5'-AAAGAAGTCACGGAAGAGGGAC-3''	249
		R 5'-AAAGATCATGCCACCGAAGG-3'
CsTIP1;1	Csa6M448110.1	F 5'-TGCTTGCTCCTTAAATTCGTCAC-3'	271
		R 5'-CCATGACCAGCTCACGACT-3'
CsTIP1;2	Csa3M743400.1	F 5'-TCGTCATCGCCTCCATAGCTC-3'	259
		R 5'-GCTTCCCATATTCCAACCCCTG-3'
CsNIP1;1	Csa6M520340.1	F 5'-AAGTTGATTGCTGAGGTTGTGG-3'	186
		R R 5'-AACAGCAGGGTTGAAATGAGC -3'
ACT	DQ115881	F 5'-GTGGTGGTGAATGAGTAGCC-3'	150
		R 5'-TTGGATTCTGGTGATGGTGTC-3'

## Sheet: Table S3
Additional file 1: Table S3. List of primers used for gene cloning.
Gene ID	primer ID	5' - 3'	product
Csa3G826650.1	CsNIP2;2F	TTTGGAGAGGACACGCTCGAGATGGCGAGACGCAGCGACGATGAAG	836
Csa3G826650.1	CsNIP2;2R	GCCCTTGCTCACCATCTCGAGATGTAACGAGAGTGAATGGGTGTG
Csa5G199280.1	CsPIP1;4F	TTTGGAGAGGACACGCTCGAGATGGAGGGAAAGGAGGAGGATGTTC	929
Csa5G199280.1	CsPIP1;4R	GCCCTTGCTCACCATCTCGAGCTTGGACTTGAAGGGAATGGCTCTAATC
Csa6G445130.1	CsPIP2;1aF	TTTGGAGAGGACACGCTCGAGATGCCGAAGGATATTGAAGCTGGAG	905
Csa6G445130.1	CsPIP2;1aR	GCCCTTGCTCACCATCTCGAGGGAACTTGAGAATGATCCTAGAGC
Csa6G445140.1	CsPIP2;3aF	TTTGGAGAGGACACGCTCGAGATGTCTAAGGATCTTGAAGCTGGTG	905
Csa6G445140.1	CsPIP2;3aR	GCCCTTGCTCACCATCTCGAGTACGGCAGTCGAACTTCTGAACGATC
Csa6G405320.1	CsPIP2;5F	TTTGGAGAGGACACGCTCGAGATGGCGAAGGACTACCAGGATCCGC	881
Csa6G405320.1	CsPIP2;5R	GCCCTTGCTCACCATCTCGAGCACATGTGAGCTGCTTCTAAATGAACC
Csa7G014450.1	CsPIP2;8F	TTTGGAGAGGACACGCTCGAGATGTCGAAAGAAGTCACGGAAGAGG	893
Csa7G014450.1	CsPIP2;8R	GCCCTTGCTCACCATCTCGAGGTTTGTGGGGTTGCTGCGGAATGA
Csa2G374630.1	CsTIP4;1F	TTTGGAGAGGACACGCTCGAGATGGCCAAAATTGCAATTGGAAGC	794
Csa2G374630.1	CsTIP4;1R	GCCCTTGCTCACCATCTCGAGATAGCCATCTTCCTCCCTAGGTAGAG

## Sheet: Table S4
Additional file 1: Table S4. Sequence similarity matrix of cucumber aquaporins.
CsPIP1;2a	96.92
CsPIP1;2b	71.23	73.97
CsPIP1;3	90.1	88.74	63.82
CsPIP1;4	99.66	97.26	71.58	89.76
CsPIP1;5	47.33	47.33	26.67	47.1	47.33
CsPIP1;6	66.89	66.23	47.21	66.56	66.89	53.1
CsPIP2;1	72.33	72	50.33	72	72.33	53.15	80.69
CsPIP2;1	51.7	51.7	67.86	50.85	51.7	29.72	57.93	71.48
CsPIP2;2	71.62	70.96	49.83	70.3	71.62	55.63	79.66	89.2	62.37
CsPIP2;3a	72.61	72.28	50.17	71.95	72.61	54.93	79.66	89.2	62.02	92.25
CsPIP2;3b	52.04	52.04	67.4	50.85	52.04	30.74	56.9	62.68	84.36	65.14	70.42
CsPIP2;4a	76.25	74.92	52.51	73.58	76.25	53.87	78.62	86.67	59.65	83.62	84.67	57.89
CsPIP2;4b	70.21	68.84	58.58	66.89	70.21	43.66	69.31	75.7	66.93	72.47	73.52	64.96	87.63
CsPIP2;5	71.15	69.51	48.52	70.96	71.15	54.71	75.34	82.01	57.09	83.57	83.57	57.34	80.28	69.2
CsPIP2;6a	69.31	69.31	47.52	69.21	69.31	54.12	76.21	79.44	54.7	82.04	83.1	56.34	81.18	70.73	78.95
CsPIP2;6b	49.5	49.5	27.57	52.38	49.5	77.16	53.1	56.1	31.36	57.39	58.8	32.04	57.89	47.37	58.7	67.74
CsPIP2;7	72.04	71.38	50.66	71.71	72.04	52.96	79.73	83.68	58.33	85.37	85.02	58.89	82.99	71.53	83.33	75.96	55.05
CsPIP2;8	73.42	72.09	49.83	73	73.42	53.57	75.52	80.14	53.31	83.22	83.57	56.29	81.75	69.82	80.56	79.08	56.43	84.32
CsTIP1;1	44.52	43.85	30.54	43.62	44.52	39.39	48.97	50	36.17	50	49.65	36.2	52.26	46.32	50.72	48.77	38.49	49.65	48.61
CsTIP1;2	35.88	36.76	24.78	37.69	35.88	27.81	37.46	37.76	26.36	37.46	38.07	26.36	37.76	32.02	35.95	39.88	31.87	37.16	38.07	35.8
CsTIP1;3	46.84	46.51	32.55	45.3	46.84	37.97	50.34	49.65	35.82	50	50.7	36.92	51.57	45.96	52.54	50.18	38.95	50.35	49.65	84.58	36.11
CsTIP2;1	44.7	44.37	30.43	45.48	44.7	40.08	49.66	51.75	36.4	50.7	51.4	36.07	51.22	45.1	53.62	50.88	41.06	51.04	50	76.98	37.96	74.02
CsTIP2;2	44.67	44.67	30.64	43.43	44.67	39.31	49.66	51.75	36.65	50.35	50.7	36.33	50.52	44.72	51.09	48.07	39.16	50	47.57	74.5	35.19	73.91	81.6
CsTIP3;1	42.94	42.64	29.39	43.64	42.94	34.78	44.51	44.79	31.53	45.22	45.54	32.48	46.69	40.69	47.7	45.69	35.12	46.84	47.47	66.09	34.45	61.51	60.21	59.86
CsTIP4;1	43.89	44.55	31	43.33	43.89	38.76	47.26	48.08	34.51	48.6	47.9	34.16	46.69	41.46	49.28	45.96	37.07	48.61	46.88	66.8	34.57	66.67	69.72	67.73	59.17
CsTIP5;1	45.75	45.75	32.01	44.55	45.75	40.98	45.89	48.62	33.8	48.08	49.13	33.8	48.97	42.41	51.26	47.9	40.6	48.79	46.71	58.37	31.38	58.69	60.16	60.16	54.33	53.91
CsNIP1;1	36.74	36.74	25.16	37.1	36.74	27.78	41.14	40.13	28.04	38.8	40.8	28.38	38.13	33.78	39.8	40.13	28.82	39.13	39.13	42.05	34.48	42.76	47.35	43.82	38.61	43.46	43.31
CsNIP1;2	37.42	37.74	25.41	36.16	37.42	29.89	40.68	40.82	27.49	39.93	41.3	27.24	40.14	35.03	39.59	39.93	30.96	39.93	40.27	45.49	34.17	45.49	48.38	44.77	39.68	45.85	46.4	69.57
CsNIP2;1	39.18	38.87	26.58	38.92	39.18	28.9	42.95	40.71	27.83	39.74	40.06	26.21	40.38	34.94	40.71	41.67	30.9	41.03	40.06	41.55	36.76	42.57	41.89	41.55	37.08	42.23	38.72	57.09	55.71
CsNIP2;2a	39	38.67	25.93	39.06	39	28.42	42.81	42.51	29.79	41.38	42.41	29.79	43.06	38.6	42.41	42.76	30.82	43.45	42.07	45.56	33.54	46.3	45.02	43.87	39.29	44.49	39.49	60.14	56.99	69.79
CsNIP3;1b	31.08	30.74	27.37	30.58	31.08	24.9	33.56	33.92	32.56	33.22	33.22	31.76	33.45	37.16	34.06	35.44	25.95	33.68	32.29	39.53	28.21	42.29	40.55	41.27	35.74	41.18	39.38	44.93	42.96	40.63	45.59
CsNIP3;2	37.89	38.2	26.02	36.99	37.89	28.62	39.51	38.2	26.65	38.2	38.51	26.33	37.27	32.92	38.82	40.68	30.55	39.75	37.89	42.16	33.04	43.14	43.14	44.44	38.82	45.1	42.86	54.07	52.63	53.85	52.35	54.7
CsNIP3;1	38.69	38.36	24.83	38.46	38.69	35.11	44.18	43.6	29.37	43.71	43.71	28.62	42.91	36.68	45.29	45.61	37.02	44.44	42.36	49.42	35.42	52.14	53.31	53.7	45.02	53.31	50.19	57.25	57.04	52.78	55.64	77.11	71.14
CsNIP3;3	39.63	39.63	28.62	37.85	39.33	26.5	38.72	37.8	27.69	38.41	38.41	28	38.11	34.45	36.59	39.02	27.13	38.41	38.72	42.63	34.96	42.95	43.91	42.31	37.68	43.27	41.21	52.41	52.6	50.32	49.34	47.37	64.8	58.88
CsNIP4;1	36.62	35.99	23.79	36.33	36.62	32.01	39.13	39.6	27.8	40	39.32	27.4	39.6	35.23	40.48	40.14	32.01	39.73	38.05	44	31.97	42.18	44.73	41.09	38.96	44	44.2	45.88	49.28	43.99	45.68	38.81	43.87	48.88	43.95
CsSIP1;1	35.02	36.03	23.23	35.17	35.02	31.35	34.83	35.56	22.97	35.92	37.32	24.64	36.4	31.67	38.04	35.84	30.43	37.63	38.57	40.54	30.31	42.69	41.92	41.31	36.36	39.46	37.74	33.92	35.74	33.78	33.33	29.64	31.05	38.52	30.77	36.26
CsSIP2;1	27.42	27.76	18.06	27.74	27.42	26.1	30.34	29.82	19.65	29.93	30.63	19.86	30.74	26.15	31.16	31.54	28.8	30.31	31.79	33.85	25.31	34.75	37.65	36.08	29.35	33.73	32.31	31.79	33.58	31.06	31.97	26.98	29.04	35.83	28.16	31	48.57
CsXIP1;1	42.57	42.24	29	43.33	42.57	36.23	45.21	47.04	33.1	47.55	47.9	34.52	47.74	41.46	50	47.37	38.35	46.88	46.88	79.13	34.15	74.22	70.47	70.47	61.59	65.75	58.37	41.9	43.17	39.39	42.49	37.5	42.35	47.67	40.26	40.94	38.93	30.62
Csa6M445100	23.97	24.32	32.72	23.71	23.97	2.16	26.21	26.76	36.54	26.76	26.76	36.54	25.8	28.97	23.86	25.8	3.23	25.78	24.3	17.41	12.5	18.45	15.81	16.67	14.85	13.55	14.18	14.74	13.26	13.47	15.93	15.29	13.68	13.7	14.38	11.35	10.78	9.36	15.02
Csa7M336420	14.04	14.04	13.56	13.99	14.04	20.94	13.1	13.73	14.86	13.03	13.38	14.16	13.43	15.08	13.77	13.62	19.29	13.59	14.64	18.73	14.42	17.79	18.8	17.74	16.61	17.81	17.58	28.99	22.3	16.96	19.47	25.23	19.73	22.4	19.34	15.67	15.16	12.5	16.93	1
	CsPIP1;1	CsPIP1;2a	CsPIP1;2b	CsPIP1;3	CsPIP1;4	CsPIP1;5	CsPIP1;6	CsPIP2;1	CsPIP2;1	CsPIP2;2	CsPIP2;3a	CsPIP2;3b	CsPIP2;4a	CsPIP2;4b	CsPIP2;5	CsPIP2;6a	CsPIP2;6b	CsPIP2;7	CsPIP2;8	CsTIP1;1	CsTIP1;2	CsTIP1;3	CsTIP2;1	CsTIP2;2	CsTIP3;1	CsTIP4;1	CsTIP5;1	CsNIP1;1	CsNIP1;2	CsNIP2;1	CsNIP2;2a	CsNIP3;1b	CsNIP3;2	CsNIP3;1	CsNIP3;3	CsNIP4;1	CsSIP1;1	CsSIP2;1	CsXIP1;1	Csa6M445100

## Sheet: Table S5
Additional file 1: Table S5. Detailed information of cis-elements in cucumber aquaporin genes.
Gene ID	Site name	number	position	strand	sequence	function
CsPIP1;1	ABRE	2	610_884	+,-	ACGTG/AACCCGG	cis-acting element involved in the abscisic acid responsiveness
	G-box	4	217_458_459_609	+，-,+,-	CACGTT/TACGTG	cis-acting regulatory element involved in light responsiveness
	LTR	1	946	+	CCGAAA	cis-acting element involved in low-temperature responsiveness
	TGA-element	1	844	+	AACGAC	auxin-responsive element
	CGTCA-motif	1	1025	-	CGTCA	cis-acting regulatory element involved in the MeJA-responsiveness
	A-box	1	1181	+	CCGTCC	cis-acting regulatory element
	AE-box	2	580_862	+	AGAAACAA	part of a module for light response
	Box 4	1	305	+	ATTAAT	part of a conserved DNA module involved in light responsiveness
	CAAT-box	9	2_240_347_486_502_514_1186_1220_1255	+,+,+,+,+,+,+,+,+,-	CAAAT/CCAAT	common cis-acting element in promoter and enhancer regions
	CAT-box	1	642	-	GCCACT	cis-acting regulatory element related to meristem expression
CsPIP1;2	ARE	2	1283_1742	+	AAACCA	cis-acting regulatory element essential for the anaerobic induction
	ABRE	3	713_1244_1620	+,-,+	ACGTG/AACCCGG	cis-acting element involved in the abscisic acid responsiveness
	G-box	4	712_733_1345_1619	+	CACGAC	cis-acting regulatory element involved in light responsiveness
	LTR	2	1231_1306	+,+	CCGAAA	cis-acting element involved in low-temperature responsiveness
	MBS	1	1639	-	CAACTG	MYB binding site involved in drought-inducibility
	TGA-element	1	244	+	AACGAC	auxin-responsive element
	CGTCA-motif	2	1385_1520	-,+	CGTCA	cis-acting regulatory element involved in the MeJA-responsiveness
	CAAT-box	7	14_79_82_119_828_849_1546	+,+,-,+,+,+,+	CAAAT/CCAAT	common cis-acting element in promoter and enhancer regions
	CAT-box	1	1002	-	GCCACT	cis-acting regulatory element related to meristem expression
	P-box	1	458	-	CCTTTTG	gibberellin-responsive element
CsPIP1;3	ARE	3	788_1460_1817	-,+,-	AAACCA	cis-acting regulatory element essential for the anaerobic induction
	ABRE	2	1149_1292	+,-	ACGTG	cis-acting element involved in the abscisic acid responsiveness
	G-box	2	1148_1292	-	CACGTT/TACGTG	cis-acting regulatory element involved in light responsiveness
	AuxRR-core	1	1017	-	GGTCCAT	cis-acting regulatory element involved in auxin responsiveness
	MBS	1	1093	+	CAACTG	MYB binding site involved in drought-inducibility
	CGTCA-motif	2	1318_1955	-,+	CGTCA	cis-acting regulatory element involved in the MeJA-responsiveness
	A-box	1	1928	-	CCGTCC	cis-acting regulatory element
	Box 4	5	52_628_768_798_1427	+,+,+,+,-	ATTAAT	part of a conserved DNA module involved in light responsiveness
	CAAT-box	5	29_847_1014_1039_1924	+,+,+,+,-	CAAAT/CCAAT	common cis-acting element in promoter and enhancer regions
	CAT-box	1	1985	-	GCCACT	cis-acting regulatory element related to meristem expression
	P-box	2	392_817	-,+	CCTTTTG	gibberellin-responsive element
CsPIP1;4	ARE	1	1420	-	AAACCA	cis-acting regulatory element essential for the anaerobic induction
	ABRE	2	644_918	+,-	ACGTG/AACCCGG	cis-acting element involved in the abscisic acid responsiveness
	G-box	4	249_492_493_643	+,-,+,-	CACGTT/TACGTG	cis-acting regulatory element involved in light responsiveness
	LTR	1	980	+	CCGAAA	cis-acting element involved in low-temperature responsiveness
	TGA-element	1	878	+	AACGAC	auxin-responsive element
	CGTCA-motif	1	1059	-	CGTCA	cis-acting regulatory element involved in the MeJA-responsiveness
	A-box	1	1215	+	CCGTCC	cis-acting regulatory element
	AE-box	2	614_896	+	AGAAACAA	part of a module for light response
	Box 4	2	1_335	+	ATTAAT	part of a conserved DNA module involved in light responsiveness
	CAAT-box	10	38_101_172_272_381_520_536_548_1220_1254	-,+,+,+,+,+,+,+,+,+	CAAAT/CCAAT	common cis-acting element in promoter and enhancer regions
	CAT-box	1	676	-	GCCACT	cis-acting regulatory element related to meristem expression
CsPIP1;5	ARE	1	77	+	AAACCA	cis-acting regulatory element essential for the anaerobic induction
	ABRE	1	725	+	ACGTG	cis-acting element involved in the abscisic acid responsiveness
	G-Box	1	724	-	CACGTT	cis-acting regulatory element involved in light responsiveness
	CGTCA-motif	1	834	+	CGTCA	cis-acting regulatory element involved in the MeJA-responsiveness
	TC-rich repeats	1	20	+	GTTTTCTTAC	cis-acting element involved in defense and stress responsiveness
	Box 4	1	366	+	ATTAAT	part of a conserved DNA module involved in light responsiveness
	CAAT-box	12	80_98_214_246_258_306_354_493_520_911_957_987	+	CAAAT/CCAAT	common cis-acting element in promoter and enhancer regions
CsPIP1;6	ARE	2	46_1929	+,-	AAACCA	cis-acting regulatory element essential for the anaerobic induction
	AuxRR-core	1	1575	+	GGTCCAT	cis-acting regulatory element involved in auxin responsiveness
	TGA-element	2	1609_1667	+	AACGAC	auxin-responsive element
	CGTCA-motif	3	673_718_1603	-,-,+	CGTCA	cis-acting regulatory element involved in the MeJA-responsiveness
	AE-box	1	1622	+	AGAAACAA	part of a module for light response
	CAAT-box	7	26_418_759_1103_1332_1442	+	CAAAT/CCAAT	common cis-acting element in promoter and enhancer regions
	CAT-box	2	424_818	-		cis-acting regulatory element related to meristem expression
	GARE-motif	2	17_1627	-	GCCACT	gibberellin-responsive element
	P-box	1	1289	+	TCTGTTG	gibberellin-responsive element
CsPIP2;1	ARE	1	1374	-	AAACCA	cis-acting regulatory element essential for the anaerobic induction
	ABRE	1	869	-	ACGTG	cis-acting element involved in the abscisic acid responsiveness
	G-box	1	869	+	CACGTC	cis-acting regulatory element involved in light responsiveness
	MBS	1	1060	-	CAACTG	MYB binding site involved in drought-inducibility
	CAAT-box	7	103_130_747_895_1073_1319_1368	+	CAAAT/CCAAT	common cis-acting element in promoter and enhancer regions
	CAT-box	1	965	+	GCCACT	cis-acting regulatory element related to meristem expression
CsPIP2;2	ARE	2	494_970	+	AAACCA	cis-acting regulatory element essential for the anaerobic induction
	G-box	1	1801	-	CACGAC	cis-acting regulatory element involved in light responsiveness
	TGA-element	1	1402	+	AACGAC	auxin-responsive element
	CGTCA-motif	1	1698	-	CGTCA	cis-acting regulatory element involved in the MeJA-responsiveness
CsPIP2;2	A-box	1	153	+	CCGTCC	cis-acting regulatory element
	Box 4	2	267_1948	+,-	ATTAAT	part of a conserved DNA module involved in light responsiveness
	CAAT-box	10	18_109_381_485_652_826_1059_1354_1430_1679	-,+,+,+,+,+,+,+,+,+	CAAAT/CCAAT	common cis-acting element in promoter and enhancer regions
	CAT-box	1	1717	-	GCCACT	cis-acting regulatory element related to meristem expression
	P-box	1	1322	+	CCTTTTG	gibberellin-responsive element
CsPIP2;3	ARE	1	935	-	AAACCA	cis-acting regulatory element essential for the anaerobic induction
	ABRE	1	901	-	ACGTG	cis-acting element involved in the abscisic acid responsiveness
	G-Box	1	901	+	CACGTT	cis-acting regulatory element involved in light responsiveness
	MBS	1	1445	-	CAACTG	MYB binding site involved in drought-inducibility
	CGTCA-motif	2	246_363	+	CGTCA	cis-acting regulatory element involved in the MeJA-responsiveness
	CAAT-box	9	13_35_41_165_396_421_779_1014_1539	+	CAAAT/CCAAT	common cis-acting element in promoter and enhancer regions
	CAT-box	1	343	+	GCCACT	cis-acting regulatory element related to meristem expression
CsPIP2;4	ARE	2	337_534	+	AAACCA	cis-acting regulatory element essential for the anaerobic induction
	ABRE	1	811	+	ACGTG	cis-acting element involved in the abscisic acid responsiveness
	G-Box	1	810	-	CCACGTAA	cis-acting regulatory element involved in light responsiveness
	LTR	2	614_1072	+,+	CCGAAA	cis-acting element involved in low-temperature responsiveness
	CGTCA-motif	3	204_1196_1241	-,+,-	CGTCA	cis-acting regulatory element involved in the MeJA-responsiveness
	Box 4	1	523	+	ATTAAT	part of a conserved DNA module involved in light responsiveness
	CAAT-box	11	95_169_340_455_498_546_664_689_880_997_122	+	CAAAT/CCAAT	common cis-acting element in promoter and enhancer regions
	CAT-box	2	1200_1260	-	GCCACT	cis-acting regulatory element related to meristem expression
CsPIP2;5	ARE	2	570_1759	+,-	AAACCA	cis-acting regulatory element essential for the anaerobic induction
	ABRE	2	318_1956	-,+	ACGTG/AACCCGG	cis-acting element involved in the abscisic acid responsiveness
	G-box	1	1955	-	CACGTT/TACGTG	cis-acting regulatory element involved in light responsiveness
	CGTCA-motif	1	1891	+	CGTCA	cis-acting regulatory element involved in the MeJA-responsiveness
	TC-rich repeats	1	870_1505	+,-	GTTTTCTTAC	cis-acting element involved in defense and stress responsiveness
	AE-box	2	713_814	+	AGAAACTT	part of a module for light response
	Box 4	3	1188_1232_1376	+	ATTAAT	part of a conserved DNA module involved in light responsiveness
	CAAT-box	8	192_247_341_355_375_380_843_1468	-, +,-,+,+,+,+,+	CAAAT/CCAAT	common cis-acting element in promoter and enhancer regions
	GARE-motif	1	441	-	TCTGTTG	gibberellin-responsive element
	HD-Zip 1	1	1549	+	CAAT(A/T)ATTG	element involved in differentiation of the palisade mesophyll cells
CsPIP2;6	ARE	2	75_880	+	AAACCA	cis-acting regulatory element essential for the anaerobic induction
	CGTCA-motif	1	531_846	-,+	CGTCA	cis-acting regulatory element involved in the MeJA-responsiveness
	TC-rich repeats	1	577_1402	+	GTTTTCTTAC	cis-acting element involved in defense and stress responsiveness
	Box 4	4	84_518_1314-1443	+,+,-,-	ATTAAT	part of a conserved DNA module involved in light responsiveness
	CAAT-box	10	79	+,-,+,+,+,+,+,+,+,+	CAAAT	common cis-acting element in promoter and enhancer regions
	CAT-box	1	764	+	GCCACT	cis-acting regulatory element related to meristem expression
CsPIP2;7	ARE	2	1274_1820	-,+	AAACCA	cis-acting regulatory element essential for the anaerobic induction
	ABRE	2	395	+	ACGTG/AACCCGG	cis-acting element involved in the abscisic acid responsiveness
	G-box	3	75_109_394	+,+,-	CACGAC/TACGTG	cis-acting regulatory element involved in light responsiveness
	TGA-element	2	420_1092	-,-	AACGAC	auxin-responsive element
	CGTCA-motif	2	72_1061	+,-	CGTCA	cis-acting regulatory element involved in the MeJA-responsiveness
	AE-box	1	1901	+	AGAAACTT	part of a module for light response
	Box 4	3	1441_1491_1699	+	ATTAAT	part of a conserved DNA module involved in light responsiveness
	CAAT-box	9	526	+,-,-,+,+,-,-,-,+	CAAAT/CCAAT	common cis-acting element in promoter and enhancer regions
	CAT-box	1	193	+	GCCACT	cis-acting regulatory element related to meristem expression
	P-box	1	1171	-	CCTTTTG	gibberellin-responsive element
CsPIP2;8	ARE	1	501	-	AAACCA	cis-acting regulatory element essential for the anaerobic induction
	ABRE	2	1076_1136	+,-	ACGTG/AACCCGG	cis-acting element involved in the abscisic acid responsiveness
	G-box	2	1135	+,-	CACGAC/TACGTG	cis-acting regulatory element involved in light responsiveness
	TGA-element	1	472	-	AACGAC	auxin-responsive element
	CGTCA-motif	3	297_312_536	+,+,-	CGTCA	cis-acting regulatory element involved in the MeJA-responsiveness
	AE-box	1	813	-	AGAAACTT	part of a module for light response
	Box 4	2	523_1390	+,-	ATTAAT	part of a conserved DNA module involved in light responsiveness
	CAAT-box	10	97	+,-,-,+,+,-,-,-,-,-	CAAAT/CCAAT	common cis-acting element in promoter and enhancer regions
	CAAT-box	1	484	-	CAAAT	common cis-acting element in promoter and enhancer regions
	CAT-box	1	277	+	GCCACT	cis-acting regulatory element related to meristem expression
	P-box	1	1544	+	CCTTTTG	gibberellin-responsive element
CsTIP1;1	ARE	1	366_726_1445	+	AAACCA	cis-acting regulatory element essential for the anaerobic induction
	ABRE	3	170_1396_1775	-	ACGTG	cis-acting element involved in the abscisic acid responsiveness
	G-box	5	170_331_580_1396_1775	-,+,+,-,+	CACGAC/TACGTG	cis-acting regulatory element involved in light responsiveness
	LTR	1	1077	-	CCGAAA	cis-acting element involved in low-temperature responsiveness
	TGA-element	2	266_900	+,+	AACGAC	auxin-responsive element
	CGTCA-motif	3	756_1330_1552	-,-,+	CGTCA	cis-acting regulatory element involved in the MeJA-responsiveness
	AE-box	1	354	+	AGAAACTT	part of a module for light response
	Box 4	3	855_1297_1746	+,-,-	ATTAAT	part of a conserved DNA module involved in light responsiveness
	CAAT-box	7	235_296_322_370_741_847_1059_1677	+,+,+,+,+,+,+	CAAAT,CCAAT	common cis-acting element in promoter and enhancer regions
	CAT-box	3	401_558_1541	-,-,-	GCCACT	cis-acting regulatory element related to meristem expression
CsTIP1;2	ARE	1	726	+,+,-		cis-acting regulatory element essential for the anaerobic induction
	ABRE	3	979_1208_1786	-,+,-	ACGTG	cis-acting element involved in the abscisic acid responsiveness
	G-box	3	969_1207_1786	-,-,+	CACGAC/TACGTG	cis-acting regulatory element involved in light responsiveness
	AuxRR-core	1	1034	+	GGTCCAT	cis-acting regulatory element involved in auxin responsiveness
	LTR	2	1061_1898	+,+	CCGAAA	cis-acting element involved in low-temperature responsiveness
	CGTCA-motif	2	318_1992	-	CGTCA	cis-acting regulatory element involved in the MeJA-responsiveness
	TC-rich repeats	1	1107	+	GTTTTCTTAC	cis-acting element involved in defense and stress responsiveness
	AE-box	1	1424	+	AGAAACAA	part of a module for light response
	Box 4	4	30_108_1294_1510	+,+,-,-,-,+,+,+,-,-	ATTAAT	part of a conserved DNA module involved in light responsiveness
	CAAT-box	8	69_224_292_507_562_730_755_1849	+,+,+,+,+,+,+,+	CAAAT,CCAAT,TGCCAAC	common cis-acting element in promoter and enhancer regions
	GARE-motif	1	164	-	TCTGTTG	gibberellin-responsive element
CsTIP1;3	ARE	2	1727	-	AAACCA	cis-acting regulatory element essential for the anaerobic induction
	ABRE	1	1108	+	ACGTG	cis-acting element involved in the abscisic acid responsiveness
	G-box	1	1107	-	CACGTC	cis-acting regulatory element involved in light responsiveness
	LTR	1	441	-	CCGAAA	cis-acting element involved in low-temperature responsiveness
	CGTCA-motif	1	1106	-	CGTCA	cis-acting regulatory element involved in the MeJA-responsiveness
	A-box	1	364	-	CCGTCC	cis-acting regulatory element
	AE-box	1	136	-	AGAAACTT	part of a module for light response
	Box 4	4	989_1089_1133_1402	+,+,-,-	ATTAAT	part of a conserved DNA module involved in light responsiveness
	CAAT-box	10	4_854_898_1114_1338_1371_1593_1924_1925_1951	+,+,+,+,+,+,+,+,+,+	CCAAT,CAAAT,CCCAATTT,TGCCAAC	common cis-acting element in promoter and enhancer regions
	CAT-box	1	1278	-	GCCACT	cis-acting regulatory element related to meristem expression
	GARE-motif	1	563	+	TCTGTTG	gibberellin-responsive element
CsTIP2;1	ARE	1	1867	-	AAACCA	cis-acting regulatory element essential for the anaerobic induction
	ABRE	1	273	-	ACGTG	cis-acting element involved in the abscisic acid responsiveness
	G-Box	4	419_621_764_1381	+	CACGTT	cis-acting regulatory element involved in light responsiveness
	TGA-element	2	6_1792	+,-	AACGAC	auxin-responsive element
	CGTCA-motif	1	602	-	CGTCA	cis-acting regulatory element involved in the MeJA-responsiveness
	TC-rich repeats	1	1912	+	GTTTTCTTAC	cis-acting element involved in defense and stress responsiveness
	Box 4	5	965_1367_1490_1497_1638	+,+,-,-,-	ATTAAT	part of a conserved DNA module involved in light responsiveness
	CAAT-box	7	789_890_945_1333_1407_1604_1678	+,+,+,+,+,+,+	CAAAT	common cis-acting element in promoter and enhancer regions
	CAT-box	3	228_642_648	+,-,-	GCCACT	cis-acting regulatory element related to meristem expression
CsTIP2;2	ARE	2	860_1278	-	AAACCA	cis-acting regulatory element essential for the anaerobic induction
	ABRE	5	420_621_764_991_1381	+,+,-,-,-	ACGTG	cis-acting element involved in the abscisic acid responsiveness
	LTR	1	1005	-	CCGAAA	cis-acting element involved in low-temperature responsiveness
	CGTCA-motif	3	435_623_833	-,+,-	CGTCA	cis-acting regulatory element involved in the MeJA-responsiveness
	Box 4	2	603_1356	+,-	ATTAAT	part of a conserved DNA module involved in light responsiveness
	CAAT-box	5	461_535_1129_1153_1158	+,+,+,+,+	CCAAT	common cis-acting element in promoter and enhancer regions
	CAT-box	1	1024	-	GCCACT	cis-acting regulatory element related to meristem expression
CsTIP3;1	ARE	2	362_1025	-	AAACCA	cis-acting regulatory element essential for the anaerobic induction
	TC-rich repeats	1	1052	-	GTTTTCTTAC	cis-acting element involved in defense and stress responsiveness
	A-box	1	25	-	CCGTCC	cis-acting regulatory element
	AE-box	1	1179	-	AGAAACAA	part of a module for light response
	Box 4	2	352_1580	+,-	ATTAAT	part of a conserved DNA module involved in light responsiveness
	CAAT-box	3	211_1286_1465	+,+,+	CAAAT,CCAAT	common cis-acting element in promoter and enhancer regions
	HD-Zip 1	1	1553	-	CAAT(A/T)ATTG	element involved in differentiation of the palisade mesophyll cells
CsTIP4;1	ABRE	2	989_1870	+,-	ACGTG	cis-acting element involved in the abscisic acid responsiveness
	G-Box	3	988_1869-1870	-,+,-	TACGTG/CACGTT	cis-acting regulatory element involved in light responsiveness
	LTR	1	1371	+	CCGAAA	cis-acting element involved in low-temperature responsiveness
	MBS	2	1322_1462	+,+	CAACTG	MYB binding site involved in drought-inducibility
	TGA-element	1	1352	+	AACGAC	auxin-responsive element
	CGTCA-motif	2	183_1515	+,-	CGTCA	cis-acting regulatory element involved in the MeJA-responsiveness
	AE-box	1	1588	+	AGAAACTT	part of a module for light response
	CAAT-box	12	83_186_433_715_741_779_1180_1334_1498_1705_1836_1929	+,+,+,+,+,+,+,+,+,+,+,+	CCAAT,CAAAT,CAACCAACTCC	common cis-acting element in promoter and enhancer regions
CsTIP5;1	ARE	2	498_1021	-	AAACCA	cis-acting regulatory element essential for the anaerobic induction
	ABRE	5	216_426_432_699_906	+,-,+,-,+	ACGTG/AACCCGG	cis-acting element involved in the abscisic acid responsiveness
	G-box	3	215_426_699	+	TACGTG/CACGTT	cis-acting regulatory element involved in light responsiveness
	LTR	1	889	-	CCGAAA	cis-acting element involved in low-temperature responsiveness
	MBS	1	47	+	CAACTG	MYB binding site involved in drought-inducibility
	TGA-element	1	106	-	AACGAC	auxin-responsive element
	CGTCA-motif	3	428_442_730	+,-,-	CGTCA	cis-acting regulatory element involved in the MeJA-responsiveness
	CAAT-box	3	370_507_865	+,+,+,	CCAAT	common cis-acting element in promoter and enhancer regions
	HD-Zip 1	1	613	-	CAAT(A/T)ATTG	element involved in differentiation of the palisade mesophyll cells
CsNIP1;1	ARE	5	630_729_790_920_1496_1688	-,+,-,+,+,-	AAACCA	cis-acting regulatory element essential for the anaerobic induction
	MBS	1	494	-	CAACTG	MYB binding site involved in drought-inducibility
	Box 4	1	936	+	ATTAAT	part of a conserved DNA module involved in light responsiveness
	CAAT-box	11	11_69_78_187_200_467_532_561_989_1068_1323	+,+,-,+,+,-,-,-,-,-,-	CAAAT/CCAAT	common cis-acting element in promoter and enhancer regions
	CAT-box	2	692_1210	+	GCCACT	cis-acting regulatory element related to meristem expression
	GARE-motif	1	638	+	TCTGTTG	gibberellin-responsive element
	P-box	1	388	-	CCTTTTG	gibberellin-responsive element
CsNIP1;2	ARE	3	690_915_1867	-,-,+	-	cis-acting regulatory element essential for the anaerobic induction
	ABRE	2	510_1754	+,-	ACGTG	cis-acting element involved in the abscisic acid responsiveness
	G-box	2	509_1754	+	CACGTT/TACGTG	cis-acting regulatory element involved in light responsiveness
	TGA-element	2	61_1704	-,-	AACGAC	auxin-responsive element
	CGTCA-motif	1	102	+	CGTCA	cis-acting regulatory element involved in the MeJA-responsiveness
	TC-rich repeats	1	1407	-	GTTTTCTTAC	cis-acting element involved in defense and stress responsiveness
	AE-box	3	242_348_400	-	AGAAACAA	part of a module for light response
	Box 4	2	209_977_	+	ATTAAT	part of a conserved DNA module involved in light responsiveness
	CAAT-box	7	92_394_1073_1084_1427_1448_1630	+,-,-,-,-,-,-	CAAAT	common cis-acting element in promoter and enhancer regions
	P-box	1	112	-	CCTTTTG	gibberellin-responsive element
CsNIP2;1	ARE	3	307_939_1782	-,+,-	AAACCA	cis-acting regulatory element essential for the anaerobic induction
	ABRE	4	252_559_561_582	-,-,-,+	ACGTG/AACCCGG	cis-acting element involved in the abscisic acid responsiveness
	G-box	2	252_561	+	CACGTT	cis-acting regulatory element involved in light responsiveness
	LTR	1	141	+	CCGAAA	cis-acting element involved in low-temperature responsiveness
	MBS	1	514	-	CAACTG	MYB binding site involved in drought-inducibility
	CGTCA-motif	1	1034	-	CGTCA	cis-acting regulatory element involved in the MeJA-responsiveness
	TC-rich repeats	1	1000	-	ATTCTCTAAC	cis-acting element involved in defense and stress responsiveness
	Box 4	4	862_897_931_136	+	ATTAAT	part of a conserved DNA module involved in light responsiveness
	CAAT-box	10	286_656_962_1254_1302_1346_1480_1549_1602_1612	+	CAAAT	common cis-acting element in promoter and enhancer regions
	GARE-motif	1	67	+	TCTGTTG	gibberellin-responsive element
CsNIP2;2	ARE	4	112_349_377_1076	+,-,-,+	AAACCA	cis-acting regulatory element essential for the anaerobic induction
	ABRE	1	1958	+	ACGTG	cis-acting element involved in the abscisic acid responsiveness
	G-box	2	426_1957	-	CACGAC	cis-acting regulatory element involved in light responsiveness
	CGTCA-motif	3	470_509_1956	-	CGTCA	cis-acting regulatory element involved in the MeJA-responsiveness
	A-box	1	1814	-	CCGTCC	cis-acting regulatory element
	Box 4	3	59_1031_1039	+	ATTAAT	part of a conserved DNA module involved in light responsiveness
	CAAT-box	12	138_152_161_642_654_739_999_1283_1337_1433_1763_1768	+	CAAAT/CCAAT	common cis-acting element in promoter and enhancer regions
CsNIP3;1	ARE	1	1264	+	AAACCA	cis-acting regulatory element essential for the anaerobic induction
	G-box	1	1237	-	TACGTG	cis-acting regulatory element involved in light responsiveness
	CGTCA-motif	2	1080_1919	-,+	CGTCA	cis-acting regulatory element involved in the MeJA-responsiveness
	A-box	1	1854	+	CCGTCC	cis-acting regulatory element
	Box 4	1	337	+	ATTAAT	part of a conserved DNA module involved in light responsiveness
	CAAT-box	7	359_444_621_840_981_1014_1076	+,+,+,-,-,-,+	CAAAT/CCAAT	common cis-acting element in promoter and enhancer regions
	CAT-box	1	1735	+	GCCACT	cis-acting regulatory element related to meristem expression
	P-box	1	1169	+	CCTTTTG	gibberellin-responsive element
CsNIP3;2	ARE	2	162_756	+,-	AAACCA	cis-acting regulatory element essential for the anaerobic induction
	ABRE	2	395_414	+	ACGTG	cis-acting element involved in the abscisic acid responsiveness
	G-box	2	395_413	+	CACGTG	cis-acting regulatory element involved in light responsiveness
	TGA-element	1	1795	+	AACGAC	auxin-responsive element
	TC-rich repeats	1	334	+	ATTCTCTAAC	cis-acting element involved in defense and stress responsiveness
	Box 4	2	852_1761	+	ATTAAT	part of a conserved DNA module involved in light responsiveness
	CAAT-box	10	86_122_185_615_805_884_1033_1132_1559_1758	+,+,-,+,+,-,-,+,-,+	CAAAT/CCAAT	common cis-acting element in promoter and enhancer regions
	HD-Zip 1	2	1119_1594	+	CAAT(A/T)ATTG	element involved in differentiation of the palisade mesophyll cells
CsNIP3;3	ARE	4	89_302_806_1201	-	AAACCA	cis-acting regulatory element essential for the anaerobic induction
	ABRE	1	748	-	ACGTG	cis-acting element involved in the abscisic acid responsiveness
	G-box	1	748	+	CACGTC	cis-acting regulatory element involved in light responsiveness
	AuxRR-core	1	1835	+	GGTCCAT	cis-acting regulatory element involved in auxin responsiveness
	LTR	1	1076	-	CCGAAA	cis-acting element involved in low-temperature responsiveness
	MBS	3	126_411_608	+,-,-	CAACTG	MYB binding site involved in drought-inducibility
	CGTCA-motif	1	1967	-	CGTCA	cis-acting regulatory element involved in the MeJA-responsiveness
	TC-rich repeats	2	581_838	+	GTTTTCTTAC	cis-acting element involved in defense and stress responsiveness
	CAAT-box	11	66_234_908_965_972_1019_1605_1634_1849_1884	+	CAAAT/CCAAT	common cis-acting element in promoter and enhancer regions
	CAT-box	2	737_1805	+,-	GCCACT	cis-acting regulatory element related to meristem expression
	GARE-motif	1	265	+	TCTGTTG	gibberellin-responsive element
	P-box	1	182	+	CCTTTTG	gibberellin-responsive element
CsNIP4;1	ARE	4	351_614_1019_1350	-,+,-，+	AAACCA	cis-acting regulatory element essential for the anaerobic induction
	ABRE	1	465	-	ACGTG	cis-acting element involved in the abscisic acid responsiveness
	G-box	1	465	+	CACGTC	cis-acting regulatory element involved in light responsiveness
	AuxRR-core	1	1562	+	GGTCCAT	cis-acting regulatory element involved in auxin responsiveness
	MBS	2	1_1010	+,+	CAACTG	MYB binding site involved in drought-inducibility
	TGA-element	2	886_1071	+,-	AACGAC	auxin-responsive element
	CGTCA-motif	6	284_467_765_1331_1346_1394	+,+,-,+,+,+	CGTCA	cis-acting regulatory element involved in the MeJA-responsiveness
	Box 4	1	1204	-	ATTAAT	part of a conserved DNA module involved in light responsiveness
	CAAT-box	10	36_87_270_348_470_666_744_898_1208_1626	-,-,-,-,+,-,+,-,-,-	CAAAT/CCAAT	common cis-acting element in promoter and enhancer regions
	CAT-box	1	996	-	GCCACT	cis-acting regulatory element related to meristem expression
CsSIP1;1	ARE	5	596_608_666_788_1728	-	AAACCA	cis-acting regulatory element essential for the anaerobic induction
	G-Box	1	312	-	TACGTG	cis-acting regulatory element involved in light responsiveness
	CAAT-box	5	2_249_1065_1142_1650	+,+,+,+,+	CCAAT	common cis-acting element in promoter and enhancer regions
	CAT-box	1	493	+	GCCACT	cis-acting regulatory element related to meristem expression
CsSIP2;1	ARE	4	889_1011_1072_1276	-	AAACCA	cis-acting regulatory element essential for the anaerobic induction
	ABRE	2	698_1021	-,+	ACGTG/AACCCGG	cis-acting element involved in the abscisic acid responsiveness
	G-box	1	698	+	CACGTC	cis-acting regulatory element involved in light responsiveness
	LTR	1	923	-	CCGAAA	cis-acting element involved in low-temperature responsiveness
	MBS	1	1007	+	CAACTG	MYB binding site involved in drought-inducibility
	TGA-element	1	1037	+	AACGAC	auxin-responsive element
	AE-box	1	1801	-	AGAAACAA	part of a module for light response
	Box 4	3	454_636_776_	+,+,+	ATTAAT	part of a conserved DNA module involved in light responsiveness
	CAAT-box	4	21_40_83_963	+,+,+,+	CCAAT,CAAAT	common cis-acting element in promoter and enhancer regions
	GARE-motif	2	1850	+	TCTGTTG	gibberellin-responsive element
CsXIP1;1	ARE	2	153_350	+	AAACCA	cis-acting regulatory element essential for the anaerobic induction
	ABRE	1	595	+	ACGTG	cis-acting element involved in the abscisic acid responsiveness
	G-box	1	594	+	CACGTG	cis-acting regulatory element involved in light responsiveness
	LTR	1	900	+	CCGAAA	cis-acting element involved in low-temperature responsiveness
	TGA-element	1	406	+	AACGAC	auxin-responsive element
	CGTCA-motif	2	609_675	-	CGTCA	cis-acting regulatory element involved in the MeJA-responsiveness
	CAAT-box	6	91_92_130_190_1306_1379	+,+,+,+,+,+	CCCAATTT,CCAAT	common cis-acting element in promoter and enhancer regions
	CAT-box	1	308	+	GCCACT	cis-acting regulatory element related to meristem expression

## Sheet: Table S6
Additional file 1: Table S6. Multiple released RNA-seq data used for cucumber aquaporins expression profiling in heatmap.
		PRJNA80169										PRJNA321023				PRJNA307098											PRJNA376073			PRJNA319011				PRJNA312872
Name	Gene ID	female	leaf	male	ovary_fertilized	ovary	overy_unfertilized	root	stem	tendril_base	tendril	D8_CT	D8_PM	SSL508-28_CT	SSL508-28_PM	Normal_DAL1	Normal_DAL3	Normal_DAL4	Normal_DAL5	Super_DAL1	Super_DAL3	Super_DAL4	Super_DAL5	Super_DAL7	Super_DAL8	Super_DAL9	Control	GA_12h	GA_6h	CU_28DAP	CU_37DAP	CU_45DAP	CU_60DAP	Cotyledon_4Week_Seedlings	FemaleFlower	Flesh_2Week_Fruit	Flesh_3Week_Fruit	Flesh_UnfertilizedOvary	FleshWeek_Fruit	Hypocotyl_4Week_Seedlings	MaleFlower_Bud	MaleFlower	OldLeaf	Peel_2Week_Fruit	Peel_3Week_Fruit	Peel_UnfertilizedOvary	PeelWeek_Fruit	Petiole_OldLeaf	Petiole_YoungLeaf
CsTIP3;1	Csa1G043290	0.4	2.07	0.36	0.47	0.54	1.37	0	0.42	0.38	0.13	0.44	1.2	0.61	0.29	1.39	0.47	0.29	0.32	1.66	1.26	1.52	0.89	0.23	0.17	0.56	2.56	3.71	3.04	4262.66	4707.2	4708.07	4422.66	10.94	1.92	0.36	0.24	0	0.29	1.57	0.42	9.04	7.81	0.25	0	0.67	0.85	0	0.62
CsXIP1;1	Csa2G263850	0.09	0.08	0.16	0	0	0.16	0	0	0	0	3.37	2.3	1.22	0.69	0.03	0.19	0.11	0.16	0.03	0.03	0.02	0.05	0.07	0.15	0.09	0.19	0.77	0.18	0	0	0	0	31.88	0.5	0.11	0.11	0.12	0.13	0.33	0.26	0	1.5	0	0	0.12	0	0	0
CsTIP4;1	Csa2G374630	174.7	38.87	46.93	85.38	103.28	120.75	66.57	71.8	125.81	108.83	28.74	34.54	43.56	11.27	744.33	547.45	275.12	71.84	441.81	480.78	569.54	572.37	467.35	100.02	41.39	761.97	351.1	389.94	3.82	5.38	12.67	24.56	47.82	77.13	140.62	175.03	516.97	373.67	506.94	123.4	21.89	60.46	62.93	104.19	139.24	93.96	306.89	169.34
CsNIP4;1	Csa3G149960	0.43	1.94	0.19	2.2	3.09	2.22	1.13	0.56	0.41	0.69	0.02	0.02	0	0	13.24	2.57	0.3	1.51	102.46	15.64	15.22	14.07	2.78	0.27	0.46	1.16	1.53	1.27	0	0	0	0	0.13	0	0.26	0	0.29	0	0.52	1.06	0	0.13	0.13	0.6	0	0.92	0.21	0
CsNIP1;2	Csa3G345890	2.16	0.39	32.57	0	0.19	0.18	0.19	1.69	1.21	0.55	0.06	0.04	0.03	0.01	0.71	1.69	0.33	1.64	1.31	1.51	2.11	2.37	7.21	2.73	1.21	0.64	0.33	0.74	0.02	0.05	0.03	0	0	0	4.1	3.43	1.17	0.46	0	25.91	0.34	0.13	0	0	0.29	0.91	0	0.33
CsPIP1;6	Csa3G739030	0.1	0.72	6.31	0.62	0.89	0.85	0.52	1.98	0.38	0.38	3.52	15.92	8.57	1.15	0.68	0.45	0.02	0.33	0.95	0.39	0.5	0.38	0.4	1.09	0.68	4.48	3	4.04	0.09	0.12	0.12	0.07	0	0.27	1.31	1.18	4.49	3.58	0.24	11.39	0.16	0	2.7	3.33	2.53	2.12	0.19	2.33
CsTIP1;2	Csa3G743400	33.06	72.21	6.31	138.64	168.75	46.73	8.77	115.56	5.59	7.28	172.12	336.21	295.87	274.51	170.27	88.19	33.81	185.59	224.76	134.5	110.6	123.95	52.11	25.63	27.57	584.73	215.54	445.98	0.08	0	0	0.08	76.77	48.22	1991.03	1424.64	1572.75	3004.94	0	26.09	122.28	76.06	373.44	116.04	92.16	395.59	61	110.22
CsSIP2;1	Csa3G816140	11.59	9.16	22.51	12.74	14.35	27.64	15.68	9.15	14.78	17.17	44	65.4	44.63	24.24	15.51	12.33	12.83	23.64	13.48	10.12	11.44	12.71	12.07	17.19	25.2	20.91	22.4	24.27	2.56	2.3	5.45	13.06	37.85	30.78	14.91	20.83	22.37	16.2	34.6	26.02	20.99	31.87	5.68	6.42	11.68	11.35	29.34	17.19
CsNIP2;1	Csa3G826640	9.48	49.4	4.65	25.79	21.03	31.79	12.62	32.59	38.8	35.31	1.07	0.51	1.36	0.42	18.24	9.23	10.43	8.77	19.08	11.31	15.25	13.1	13.01	15.48	9.77	36.41	55.73	57.03	0	0	0.02	0	2.74	22.57	54.35	69.28	69.35	74.04	24.98	6.94	5.09	18.17	18.04	41.91	23.74	23.04	61.43	118.59
CsNIP2;2	Csa3G826650	26.93	111.77	33.76	20.64	19.23	57.81	28.22	54.16	36.96	37.11	13.34	61.5	30.97	23.43	64.53	75.59	38.56	62.23	69.41	68.4	79.63	121.11	142.76	51.86	84.68	256.72	261.23	293.43	3.56	14.05	10.46	14.08	36.04	111.26	172.2	30.54	30.23	664.02	331	104.16	115.56	42.04	41.44	1.85	2.22	239.05	61.29	272.49
CsNIP3;3	Csa4G007030	14.34	4.19	21.71	12.81	13.46	27.52	20.42	3.49	2.03	3.03	0.46	0.08	0.17	0.33	10.42	17.82	39.1	9.75	9.11	14.35	23.87	26.18	33.05	21.75	19.12	5.83	7.29	6.04	0.83	0.77	2.96	5.24	7.68	12	22.12	23.42	37.27	35.49	18.38	11.67	2.72	7.88	7.96	8.47	6.35	6.47	16.68	6.51
CsSIP1;1	Csa4G192210	123.79	69.51	109.28	64.99	74.1	52.71	88.21	66	51.33	50.76	15.2	19.47	18.92	18.83	160.79	183.64	185.06	158.33	159.25	193.87	199.64	189.02	187.46	123.72	152.12	83.12	57.88	71.54	36.49	26.5	34.86	27.36	94.1	160.71	161.93	170.86	134.4	141.95	110.43	200.54	261.37	98.02	97.04	138.99	74.02	96.51	127.69	135.65
CsNIP3;2	Csa5G146190	46.32	11.59	12.54	0.97	25.54	15.61	76.56	23.68	11.4	11.01	5.44	4.82	4.75	5.53	45.58	50.76	63.65	70.08	39.95	44.87	52.51	48.78	64.71	60.06	75.24	52.65	64.5	70.72	5.08	2.97	0.53	0.52	10.13	8.06	48.14	88.44	78.29	23.11	58.71	14.37	14.16	8.72	95.43	160.69	35.39	45.36	31.39	13.44
CsNIP3;1a	Csa5G146200	30.2	28.03	9.41	17.45	18.08	7.95	0	4.25	2.33	1.18	20.44	10.31	18.36	15.99	36.6	19.12	7.55	10.72	35.57	22.31	17.66	25.56	16.9	9.08	5.56	11.82	14.4	28.61	0.04	0.04	0	0	0.43	4.61	0.14	0.41	0	0	0.14	16.2	0	24.29	1.86	9.04	2.17	6.9	3.39	7.95
CsPIP1;3	Csa5G153020	235.98	179.47	166.17	455.81	384.31	291.22	147.7	176.91	38.5	46.51	417.73	517.73	571.21	273.66	712.62	622.6	608.08	312.94	699.38	639.01	630.05	615.42	471.5	382.69	157.71	795.02	833.07	964.53	3.42	5.32	21.17	64.57	30.14	211.6	1801.63	935.84	3014.29	4958.96	757.55	566.24	92.67	6.46	586.72	237.46	468.04	784.41	188.15	357
CsTIP2;1	Csa5G162580	23.81	33.01	23.29	21	9.73	4.75	4.84	75.17	20.6	19.59	0.97	5.33	7.01	5.71	49.02	111.96	68.6	59.45	47.75	62.15	77.73	66.45	32.47	60.92	45.21	60.14	17.29	25.45	0.05	0.17	5.51	39.3	2.44	251.93	130.26	156.11	723.5	822.49	46.49	249.72	100.46	17.09	2.28	51.47	113.8	42.73	18.47	374.74
CsTIP5;1	Csa5G168860	0	0	0.3	0	0	0	0	0	0	0	0.02	0	0	0.04	0	0	0	0.02	0.04	0	0.02	0	0	0.06	0.04	0.12	0	0.12	0	0	0	0	0	0	0	0	0	0	0	1.28	0	0	0	0	0	0.48	0	0
CsPIP1;2b	Csa5G198770	1136.95	626.89	865.06	710.43	801.83	763.06	420.2	939.23	836.35	682.03	150.41	147.56	161.73	75.89	815.9	873.51	657.82	584.84	673.74	719.12	712.34	739.96	632.43	419.88	369.95	2569.36	3138.54	1970.62	1.6	0.58	7.74	49.44	652.47	1804.14	853.26	3162.01	4844.11	2189.37	1201.26	1984.25	3914.74	1628.87	333.49	3692.92	4135.45	526.82	2818.88	2226.38
CsPIP1;1	Csa5G199270	49.95	42.06	33.1	55.98	55.15	14.07	29.56	328.01	462.97	373.26	1.05	5.45	9.09	4.68	39.39	48.83	12.65	106.79	47.56	41.77	29.46	34.82	21.92	19.79	50.4	58.34	79.72	76.56	0.07	0.07	1.02	2.96	0.86	207.53	8.5	12.31	32.71	25.86	29.06	72.47	154.37	15.93	2.32	26.46	54.63	22.72	28.37	239.34
CsPIP1;4	Csa5G199280	54.33	53.8	34.78	84.98	74.12	18.98	37.34	474.12	610.7	501.08	0.99	5.6	7.66	4.33	48.63	51.53	16.43	81.16	53.24	56.11	40.9	43.88	23.27	21.2	38.76	63.64	90.8	88.72	0.07	0.1	1.16	3.07	1.11	169.39	16.06	9.85	30.82	44.76	44.96	68.98	122.81	11.13	1.95	15.43	43.12	18.09	39.75	319.02
CsTIP1;3	Csa5G505790	0.11	0	3.04	0.36	0	0	0.4	0.12	0	0	0	0.02	0	0	0.02	0	0.02	0.12	0.04	0	0.12	0.29	1.09	0.448	0.22	0.07	0.03	0.08	0	0.06	1.41	2.09	0	0	0.27	0	0.16	0	0.14	0.64	0	0	0	0	0	0.22	0.53	0.15
CsPIP2;7	Csa5G623360	9.01	5.79	73.91	20.04	29.58	11.55	14.24	21.31	15.93	11.17	0.07	4.25	0.94	2.28	73.18	28.55	10.34	6.2	55.56	34.84	22.54	17.03	32.16	27.12	4.12	170.55	176.95	277.3	0.12	0.2	1.53	1.11	0.13	7.59	12.61	6.44	40.98	93.24	18.86	315.66	0.16	0.24	0.25	0	3.23	4.71	0.79	35.59
CsPIP2;4a	Csa6G140850 PIP2-4A	227.49	322.46	121.94	331.19	212.02	474.93	436.37	295.29	1690.45	1437.1	262.42	170.86	263.79	76	426.17	249.09	352.26	232.52	434.1	424.44	342.44	307.24	220.62	191.8	224.95	1266.92	739.43	825.1	0.41	0.55	9.29	40.83	434.17	618.39	848.14	2512.98	3278.47	1814.01	1173.07	287.84	830.67	320.9	223.33	2343.12	1138.64	325.59	666.98	379.22
CsPIP2;5	Csa6G405320	2.63	8.56	2.89	1.15	2.06	0.36	2.38	5.59	31.67	37.77	0.02	0.14	0.08	0.08	5.66	1.77	3.77	3.35	4.66	1.42	1.81	1.02	0.6	4.46	3.89	24.3	5.26	11.19	0.23	0	0.25	0.38	0	1.87	0.12	0.37	0.57	0.45	2.66	5.32	0	0	0	0	0	0	0	2.45
CsPIP1;5	Csa6G445090	4.1	0	0.27	2.37	3.79	0.26	0	0	0	0	0	0.08	0.13	0	6.13	3.64	2.36	0.72	4.21	3.53	5.05	2.87	0.81	0.53	0.12	1.15	0.14	0.07	0	0.04	0.07	0.4	0	0.83	0.18	0	0	0.22	0.18	0.43	0	0	0.19	0.42	0	1.93	0	0.24
/	Csa6G445100	1.91	0	0	0.85	0	0	0	0	0	0	0	0.05	0	0	1.77	0.75	0.37	0.36	0.69	0.66	0.81	1.03	0.31	0.2	0	0.28	0	0.07	0	0	0	0.16	0	1.86	0	0	0.37	0	0	0	0	0	0	0	0	0	0	0
CsPIP2;2	Csa6G445120	262.09	95.17	139.75	161.03	116.85	63.95	84.76	186.04	464.21	448.86	8.6	10.15	19.83	33.76	445.69	694.97	209.56	257.82	331.93	438.01	454.18	440.5	412.71	185.82	226.21	159.25	123.4	138.63	0.45	0.6	1.74	1.2	2.15	21.4	104.4	273.41	528.24	203.48	14.14	227.25	27.77	6.74	29.2	186.71	382.79	119.4	14.09	149.1
CsPIP2;1a	Csa6G445130	31.2	7.13	11.07	2.87	3.83	7.14	7.46	0.53	41	30.23	0.09	0.54	0.63	0.61	25.1	70.99	22.85	63.54	19.29	13.95	23.5	41.84	21.65	17.95	46.71	23.18	25.15	12.64	0.41	3.33	60.87	177.68	0.25	87.91	1.46	14.82	9.45	0.58	4.3	48.95	18.89	2.77	0.13	13.03	23.12	3.89	1.98	12.68
CsPIP2;3a	Csa6G445140	115.09	49.09	69.97	56.28	119.58	43.39	67.17	25.05	199.66	163.85	0.74	2.56	7.2	21.82	45.39	87.98	78.53	178.15	25.55	69.86	88.2	94.79	181.8	40.89	146.74	94.77	90.07	33.73	0.55	9.54	40.48	74.95	1.64	63.59	9.1	105.07	253.49	9.06	4.79	104.08	208.43	20.11	7.64	430.09	641.71	14.28	11.11	67.5
CsPIP2;6a	Csa6G445150	38.84	60.48	7.76	31.97	39.71	20.4	0	36.79	96.87	84.24	7.96	12.38	14.6	10.94	42.99	29.02	4.32	2.99	494.5	28.7	27.23	29.59	14.59	6.78	1.13	25.41	21.98	21.88	0	0.03	0	0.1	0.39	8.95	7.66	4.05	11.46	17.69	3.88	11.54	0.33	0.61	51.53	65.46	150.45	271.24	2.02	63.38
CsTIP1;1	Csa6G448110	1434.17	508.72	1066.38	2464.91	1956.65	582.29	473.16	1494.66	2034.25	1830.05	574.33	627.65	953.09	558.85	1471.85	1724.63	1998.74	1931.14	1571.23	1359.88	1107.01	1407.68	1153.26	1360.98	1157.33	2435.93	1385.41	1547.88	0	0	0.08	0.08	901.8	3032.45	1013.55	844.72	4875.95	8943.27	1993.74	3897.41	3248.61	733.28	439.8	1202.54	2224.5	2540.44	2416.06	7047.26
CsNIP1;1	Csa6G520340	29.05	4.42	31.93	1.64	3.56	1.97	37.85	1.21	11.17	13.35	8.94	73.47	33.5	106.7	6.1	15.2	15.12	57.7	5.02	4.75	6.24	9.65	24.07	24.81	31.29	7.88	8.67	12.65	0	0	0	0	8.72	12.92	4.25	4.09	3.43	1.8	8.85	24.67	2.33	1.73	20.63	3.5	18.89	8.9	4.69	12.06
CsPIP2;8	Csa7G014450	159.68	257.66	57.53	497.89	333.54	315.11	232.14	350.45	155.34	140.39	107.71	464.99	288.42	176.26	924.32	400.12	146.57	96.44	953.91	677.59	557.21	564.92	198.01	91.43	46.44	1102.22	955.49	1068.51	4.85	0.25	0.64	2.78	72.98	135.87	955.33	318.48	968.05	2542.13	1314.53	309.55	199.45	21.98	173.1	53.74	127.71	678.75	233.02	588.32
/	Csa7G336420 1-1	0	0	0	0	0	0	0	0	0	0	0	0	0	0	0	0.06	0	0	0	0	0	0	0	0	0	0	0	0	0	0	0	0	0	0	0	0	0	0	0	0	0	0	0	0	0	0	0	0
CsTIP2;2	Csa7G447100 TIP	1.52	5.02	0.83	0	0	0	0	42.47	56.88	66.52	21.49	29.93	45.64	26.37	5.77	18.44	3.05	0.62	5.09	6.36	3.13	5.94	4.39	4.19	0.3	49.88	79.63	106.44	0	0	0	0	38.65	3.83	13.2	1.52	10.02	9.2	333.79	9.2	0.55	3.03	0	0.32	5.45	13.86	22.94	903.13
[truncated: 35 more columns]

## Sheet: Table S7
Additional file 1: Table S7. Summary of cucumber root sequence assembly after illumina sequencing
Sample	RNA-seq reads				Known Gene Number
	Raw	Clean	Unique Mapped	Multiple Mapped
CK1	24376950	23,942,894 (98.22%)	20,830,572 (87.00%)	218,392 (0.91%)	18,710 (80.48%)
CK2	20864098	20,493,178 (98.22%)	17,615,756 (85.96%)	260,156 (1.27%)	18,511 (79.62%)
CK3	21255354	20,896,378 (98.31%)	17,556,565 (84.02%)	267,508 (1.28%)	18,540 (79.75%)
Na1	23362292	22,897,490 (98.01%)	19,156,524 (83.66%)	241,456 (1.05%)	18,720 (80.52%)
Na2	26738704	26,199,788 (97.98%)	22,950,814 (87.60%)	249,846 (0.95%)	18,849 (81.08%)
Na3	22554110	22,095,964 (97.97%)	18,959,658 (85.81%)	238,278 (1.08%)	18,837 (81.03%)
all	139151508	136,525,692 (98.12%)	117,069,889 (85.68%)	1,475,636 (1.09%	20,079 (86.37%)

## Sheet: Table S8
Additional file 1: Table S8. Cucumber roots gene expression levels represented by FPKM.
tracking_id	CK1	CK2	CK3	Na1	Na2	Na3	Symbol	Description	Pathway	GO Component	GO Function	GO Process
Csa1G000010	374.5	572.704	243.814	493.187	363.378	418.465	--	PREDICTED: 60S acidic ribosomal protein P1-3-like [Cucumis sativus]	ko03010//Ribosome	GO:0005840//ribosome;GO:0016020//membrane;GO:0043231//intracellular membrane-bounded organelle	GO:0005198//structural molecule activity	GO:0006412//translation
Csa1G000020	208.718	173.802	184.131	305.618	254.619	277.259	--	PREDICTED: staphylococcal nuclease domain-containing protein 1-like [Cucumis sativus]	-	GO:0005911//cell-cell junction;GO:0012505//endomembrane system;GO:0031332;GO:0043231//intracellular membrane-bounded organelle;GO:0044444//cytoplasmic part	GO:0016787//hydrolase activity;GO:0097159//organic cyclic compound binding	GO:0006970//response to osmotic stress;GO:0009685//gibberellin metabolic process;GO:0010038//response to metal ion;GO:0015031//protein transport;GO:0016458//gene silencing;GO:0044707
Csa1G000030	17.045	18.359	16.9802	15.5624	13.1039	16.6916	--	PREDICTED: short-chain dehydrogenase/reductase 2b-like [Cucumis sativus]	-	-	-	-
Csa1G000040	36.2646	36.034	32.4191	32.9504	38.7917	34.5861	--	PREDICTED: probable beta-1,4-xylosyltransferase IRX10L-like [Cucumis sativus]	-	GO:0043231//intracellular membrane-bounded organelle	GO:0015020//glucuronosyltransferase activity	GO:0009832//plant-type cell wall biogenesis;GO:0010413//glucuronoxylan metabolic process
Csa1G000050	1.21848	1.05182	0.904621	0.653875	0.40793	0.652676	--	PREDICTED: floricaula/leafy homolog [Cucumis sativus]	-	-	GO:0003676//nucleic acid binding	GO:0006351//transcription, DNA-templated
Csa1G000550	0.241324	0.866359	0.271138	4.4462	4.72648	5.94554	--	PREDICTED: ethylene-responsive transcription factor ERF114-like [Cucumis sativus]	-	GO:0043231//intracellular membrane-bounded organelle	GO:0001071//nucleic acid binding transcription factor activity;GO:0003676//nucleic acid binding	GO:0006351//transcription, DNA-templated;GO:0009620//response to fungus;GO:0046942//carboxylic acid transport
Csa1G000560	3.15311	4.20852	2.17176	3.20805	2.45982	2.36857	--	PREDICTED: uncharacterized LOC101206361 [Cucumis sativus]	-	-	-	-
Csa1G000570	6.7846	5.50841	13.5303	2.71185	6.5108	8.01615	--	PREDICTED: magnesium-protoporphyrin O-methyltransferase-like [Cucumis sativus]	ko01100//Metabolic pathways;ko01110//Biosynthesis of secondary metabolites;ko00860//Porphyrin and chlorophyll metabolism	-	-	-
Csa1G000580	72.6237	57.4082	82.2984	50.0952	59.4463	63.826	--	PREDICTED: auxin response factor 2-like [Cucumis sativus]	-	GO:0043231//intracellular membrane-bounded organelle	GO:0003677//DNA binding;GO:0005515//protein binding	GO:0001101//response to acid;GO:0006351//transcription, DNA-templated;GO:0008283//cell proliferation;GO:0009755//hormone-mediated signaling pathway;GO:0009900;GO:0009908//flower development;GO:0010260//organ senescence
Csa1G000590	188.153	79.1115	66.1893	58.0657	37.7187	13.4581	--	PREDICTED: chaperone protein ClpC, chloroplastic-like, partial [Cucumis sativus]	-	-	-	-
Csa1G000600	64.0607	46.9	68.3533	46.8472	53.7674	49.8848	--	PREDICTED: chaperone protein ClpC, chloroplastic-like [Cucumis sativus]	-	GO:0009532//plastid stroma;GO:0009534//chloroplast thylakoid;GO:0009706//chloroplast inner membrane;GO:0030312	GO:0003676//nucleic acid binding;GO:0032550;GO:0042623//ATPase activity, coupled;GO:0046983//protein dimerization activity	GO:0006351//transcription, DNA-templated;GO:0006605//protein targeting;GO:0009154//purine ribonucleotide catabolic process;GO:0009658//chloroplast organization;GO:0009668;GO:0015995//chlorophyll biosynthetic process;GO:0016485//protein processing;GO:0042743//hydrogen peroxide metabolic process;GO:0044257//cellular protein catabolic process;GO:0044743;GO:0051259//protein oligomerization
Csa1G000610	16.9823	9.70061	13.3447	12.4592	11.068	12.0702	--	PREDICTED: dual specificity protein phosphatase PHS1-like [Cucumis sativus]	-	-	-	-
Csa1G000620	0	0	0	0	3.29702	0	--	--	-	-	-	-
Csa1G000630	33.0909	34.6626	38.4695	26.2138	31.1216	28.0403	--	Os09g0478400 [Oryza sativa Japonica Group]	-	GO:0043231//intracellular membrane-bounded organelle	-	-
Csa1G000640	3.72945	3.85748	4.77708	3.47253	2.53523	3.97723	--	electron transporter [Cucumis melo subsp. melo]	-	-	GO:0046914//transition metal ion binding	-
Csa1G000650	0.142264	0	0.514905	0	0.251272	0	--	PREDICTED: serine carboxypeptidase-like 45-like [Vitis vinifera]	-	-	-	-
Csa1G000660	0	0	1.05676	0	0	0	--	serine carboxypeptidase [Cucumis melo subsp. melo]	-	GO:0005618//cell wall;GO:0005911//cell-cell junction	GO:0004180//carboxypeptidase activity	GO:0016485//protein processing
Csa1G000670	0.57466	1.13905	3.47182	0.408377	1.36118	2.32662	--	PREDICTED: acyl carrier protein 4, chloroplastic-like [Cucumis sativus]	-	GO:0009532//plastid stroma	GO:0044620	GO:0006631//fatty acid metabolic process
Csa1G000680	0.511724	0.745117	0.121678	0.776217	0.460735	0.769288	--	PREDICTED: phosphate carrier protein, mitochondrial-like [Cucumis sativus]	-	GO:0031224//intrinsic component of membrane	-	GO:0051234//establishment of localization
Csa1G000690	1.3649	0.699064	2.69721	1.12964	1.36942	1.23932	--	PREDICTED: poly(A) polymerase-like [Cucumis sativus]	-	-	GO:0016740//transferase activity	-
Csa1G000700	0	0	0	0	0	0	--	bHLH transcription factor [Cucumis melo subsp. melo]	-	-	GO:0005515//protein binding	GO:0001101//response to acid
Csa1G000710	15.9499	17.4899	15.337	21.9502	23.4956	21.6294	--	Bicaudal C-like protein [Medicago truncatula]	-	-	-	-
Csa1G000720	49.0418	49.667	45.7183	55.8541	53.2898	48.4952	--	PREDICTED: long chain base biosynthesis protein 2a-like [Cucumis sativus]	ko01100//Metabolic pathways;ko00600//Sphingolipid metabolism	GO:0043231//intracellular membrane-bounded organelle	GO:0016454;GO:0043168//anion binding	GO:0006670//sphingosine metabolic process;GO:0009639//response to red or far red light;GO:0012501//programmed cell death;GO:0048229//gametophyte development
Csa1G000730	0	0	0	0	0	0	--	PREDICTED: CASP-like protein POPTRDRAFT_823430-like [Cucumis sativus]	-	GO:0016020//membrane	-	-
Csa1G000740	31.5434	30.8909	37.5504	25.4199	30.5843	39.732	--	PREDICTED: ubiquitin-conjugating enzyme E2 27-like [Cucumis sativus]	ko04120//Ubiquitin mediated proteolysis	GO:0043231//intracellular membrane-bounded organelle;GO:0044444//cytoplasmic part	GO:0019787//small conjugating protein ligase activity	GO:0006511//ubiquitin-dependent protein catabolic process;GO:0009062//fatty acid catabolic process;GO:0032446//protein modification by small protein conjugation;GO:0035966//response to topologically incorrect protein;GO:0043623//cellular protein complex assembly
Csa1G000750	2.62717	2.55059	1.58875	5.67923	4.64774	5.45015	--	PREDICTED: uncharacterized LOC101220895 [Cucumis sativus]	-	-	GO:0004674//protein serine/threonine kinase activity;GO:0036094//small molecule binding;GO:0097159//organic cyclic compound binding;GO:1901363	-
Csa1G000760	0	0.180074	0.177468	0	0	0.162152	--	PREDICTED: uncharacterized LOC101221131 [Cucumis sativus]	-	-	-	-
Csa1G000770	6.17374	10.5362	6.00467	7.62708	8.229	8.32385	--	PREDICTED: NAC transcription factor ONAC010-like [Cucumis sativus]	ko03018//RNA degradation	GO:0043231//intracellular membrane-bounded organelle	-	-
Csa1G001270	0	0	0	0	0	0	--	--	-	-	-	-
Csa1G001280	1095.91	613.383	491.467	806.413	493.678	823.42	--	PREDICTED: mitochondrial import inner membrane translocase subunit Tim8-like [Cucumis sativus]	-	GO:0005740//mitochondrial envelope;GO:0009536//plastid	GO:0008320//protein transmembrane transporter activity;GO:0043169//cation binding	GO:0006605//protein targeting;GO:0009451//RNA modification;GO:0043094
Csa1G001290	0.242378	0.838193	0.288848	1.28171	0.216523	0.265511	--	PREDICTED: bidirectional sugar transporter SWEET12-like [Cucumis sativus]	-	GO:0016021//integral component of membrane;GO:0043231//intracellular membrane-bounded organelle	GO:0015144//carbohydrate transmembrane transporter activity	GO:0008643//carbohydrate transport
Csa1G001300	111.655	159.606	66.4261	69.3216	31.2653	45.5841	--	PREDICTED: bidirectional sugar transporter SWEET10-like [Cucumis sativus]	-	GO:0031224//intrinsic component of membrane	GO:0015154	GO:0015766
Csa1G001310	11.3416	8.26125	9.44719	8.46926	7.60496	12.0029	--	PREDICTED: RNA pseudourine synthase 7-like [Cucumis sativus]	-	-	-	-
Csa1G001320	78.0168	83.0074	79.0563	50.9609	56.6998	51.3223	--	PREDICTED: membrane-anchored ubiquitin-fold protein 3-like isoform 1 [Cucumis sativus]	-	GO:0016020//membrane	-	GO:0009408//response to heat
Csa1G001330	8.36792	5.25151	8.23201	5.42631	5.34234	5.24256	--	PREDICTED: uncharacterized LOC101222073 [Cucumis sativus]	-	-	-	-
Csa1G001340	6.62318	2.96013	5.5345	4.26634	3.32316	2.71694	--	PREDICTED: uncharacterized LOC101222073 [Cucumis sativus]	-	-	-	-
Csa1G001350	0	0	0	0	0	0	--	--	-	-	-	-
Csa1G001360	3.80731	31.184	11.4924	63.9747	98.3143	145.756	--	PREDICTED: omega-hydroxypalmitate O-feruloyl transferase-like [Cucumis sativus]	-	GO:0044444//cytoplasmic part	GO:0016747//transferase activity, transferring acyl groups other than amino-acyl groups	GO:0009059//macromolecule biosynthetic process;GO:0009699//phenylpropanoid biosynthetic process;GO:0009713;GO:0009832//plant-type cell wall biogenesis
Csa1G001370	0	0	0	0	0	0	--	--	-	-	-	-
Csa1G001380	33.0286	24.378	32.6865	31.3145	25.8093	22.9274	--	PREDICTED: protein DEK-like [Cicer arietinum]	-	-	-	-
Csa1G001390	18.1955	12.4562	14.7269	11.5707	16.2849	16.7007	--	PREDICTED: SWI/SNF complex subunit SWI3A-like [Cucumis sativus]	-	-	-	-
Csa1G001400	5.42681	4.97598	5.31182	3.85435	4.74753	2.92291	--	PREDICTED: recQ-mediated genome instability protein 1-like [Solanum lycopersicum]	-	-	-	-
Csa1G001410	28.8978	27.6206	35.9918	16.4433	34.6033	27.8156	--	PREDICTED: HVA22-like protein d-like [Cucumis sativus]	-	GO:0009536//plastid	-	GO:0006914//autophagy;GO:0006972//hyperosmotic response;GO:0009414//response to water deprivation;GO:0048229//gametophyte development
Csa1G001420	29.3883	18.3817	43.1126	17.5821	26.8647	19.9061	--	PREDICTED: LOW QUALITY PROTEIN: uncharacterized LOC101211653 [Cucumis sativus]	-	-	-	-
Csa1G001430	13.1882	19.6502	17.1529	11.1501	11.9774	12.99	--	farnesylated protein 3 [Arabidopsis thaliana]	-	GO:0016020//membrane;GO:0044464	GO:0046872//metal ion binding	GO:0006875//cellular metal ion homeostasis;GO:0009791//post-embryonic development;GO:0045087//innate immune response
Csa1G001440	0.348748	0	0	0.371521	0	0	--	hypothetical protein PRUPE_ppa1027141mg [Prunus persica]	-	-	-	-
Csa1G001450	5.15767	7.59832	3.5132	5.36453	4.16449	3.97462	--	PREDICTED: squamosa promoter-binding-like protein 13A-like [Cucumis sativus]	-	-	-	-
Csa1G001460	158.627	204.268	162.531	183.68	156.278	171.579	--	PREDICTED: gamma carbonic anhydrase-like 2, mitochondrial-like [Cucumis sativus]	-	-	-	-
Csa1G001470	19.2889	26.0898	20.1766	30.3334	34.969	42.0124	--	Os02g0508100 [Oryza sativa Japonica Group]	-	GO:0031224//intrinsic component of membrane	-	-
Csa1G001480	32.4685	24.772	32.6253	20.6569	23.8529	20.5336	--	PREDICTED: CBS domain-containing protein CBSCBSPB5-like [Cucumis sativus]	-	GO:0043231//intracellular membrane-bounded organelle	GO:0017076//purine nucleotide binding	-
Csa1G001490	35.3467	23.4519	36.4872	22.2607	33.0093	26.8722	--	PREDICTED: phospholipase C 3-like [Cucumis sativus]	ko01100//Metabolic pathways;ko00564//Glycerophospholipid metabolism;ko00562//Inositol phosphate metabolism;ko00565//Ether lipid metabolism	-	GO:0004629//phospholipase C activity	-
Csa1G001500	14.5725	14.1548	16.8766	13.1891	15.034	13.6825	--	PREDICTED: mediator of RNA polymerase II transcription subunit 30-like [Cucumis sativus]	-	GO:0009536//plastid;GO:0043234//protein complex	-	-
Csa1G001510	1.28267	0.539627	0.269852	0.941924	0.390612	0.518054	--	PREDICTED: LOW QUALITY PROTEIN: uncharacterized LOC101216332 [Cucumis sativus]	-	-	-	-
Csa1G001520	53.8409	49.8623	65.0702	60.1508	53.1161	74.604	--	PREDICTED: acetolactate synthase 3, chloroplastic-like [Cucumis sativus]	ko01100//Metabolic pathways;ko01110//Biosynthesis of secondary metabolites;ko00770//Pantothenate and CoA biosynthesis;ko00290//Valine, leucine and isoleucine biosynthesis;ko00650//Butanoate metabolism;ko00660//C5-Branched dibasic acid metabolism	GO:0009532//plastid stroma	GO:0000166//nucleotide binding;GO:0016744;GO:0019842//vitamin binding;GO:0046872//metal ion binding	GO:0006549//isoleucine metabolic process;GO:0006573//valine metabolic process;GO:0008652//cellular amino acid biosynthetic process
Csa1G001530	0.866449	1.29161	0.47829	1.35504	0.916678	1.39343	--	PREDICTED: egg-laying defective protein 27-like [Setaria italica]	-	-	-	-
Csa1G002030	37.7187	41.4082	41.5327	15.2034	22.0653	15.1186	--	PREDICTED: F-box protein At1g67340-like [Cucumis sativus]	-	-	-	-
Csa1G002040	11.6814	11.1326	8.62904	9.74713	11.048	7.55132	--	PREDICTED: probable inactive purple acid phosphatase 27-like [Cucumis sativus]	-	GO:0030312	GO:0016791//phosphatase activity;GO:0043169//cation binding	GO:0006796//phosphate-containing compound metabolic process
Csa1G002050	6.87911	5.58139	8.34932	7.95483	8.22756	7.57527	--	PREDICTED: snurportin-1-like, partial [Cucumis sativus]	ko03013//RNA transport	-	-	-
Csa1G002060	159.57	155.726	153.382	54.4462	64.436	59.7389	--	PREDICTED: SNF1-related protein kinase regulatory subunit gamma-1-like [Cucumis sativus]	-	GO:0005618//cell wall	GO:0016772//transferase activity, transferring phosphorus-containing groups;GO:0017076//purine nucleotide binding	GO:0006796//phosphate-containing compound metabolic process
Csa1G002070	0	0	0	0	0	0	--	--	-	-	-	-
Csa1G002080	55.5558	67.4841	53.1753	37.5799	48.1887	45.9816	--	SAP domain-containing protein [Arabidopsis lyrata subsp. lyrata]	-	GO:0009536//plastid	-	-
Csa1G002090	0.0747816	0.269827	0	2.17889	0.972517	5.71367	--	Cytochrome P450 94A2 [Theobroma cacao]	-	-	GO:0004497//monooxygenase activity;GO:0046872//metal ion binding	GO:0006950//response to stress;GO:0044710;GO:0048608//reproductive structure development
Csa1G002100	10.0255	7.37576	9.36616	14.2234	9.30678	11.2438	--	PREDICTED: U3 small nucleolar ribonucleoprotein protein mpp10-like [Cucumis sativus]	ko03008//Ribosome biogenesis in eukaryotes	GO:0005634//nucleus	-	-
Csa1G002110	10.0243	46.7259	14.2963	156.211	52.9936	160.414	--	PREDICTED: probable calcium-binding protein CML31-like [Glycine max]	-	GO:0016020//membrane;GO:0044424	GO:0046872//metal ion binding	GO:0006950//response to stress
Csa1G002120	3.27554	2.14626	2.56781	3.43917	1.01685	1.98217	--	PREDICTED: ribonuclease J-like [Cucumis sativus]	-	GO:0009536//plastid	GO:0003676//nucleic acid binding;GO:0016787//hydrolase activity;GO:0043169//cation binding	-
Csa1G002130	2940.76	2474.64	3818.42	911.213	1079.33	895.381	--	PREDICTED: argininosuccinate synthase, chloroplastic-like [Cucumis sativus]	ko01100//Metabolic pathways;ko01110//Biosynthesis of secondary metabolites;ko00330//Arginine and proline metabolism;ko00250//Alanine, aspartate and glutamate metabolism	GO:0009532//plastid stroma	GO:0016879//ligase activity, forming carbon-nitrogen bonds;GO:0032550	GO:0006525//arginine metabolic process
Csa1G002140	204.878	159.896	205.784	200.996	186.437	184.22	--	PREDICTED: nucleolar protein 56-like [Cucumis sativus]	ko03008//Ribosome biogenesis in eukaryotes	GO:0005911//cell-cell junction;GO:0030312;GO:0031981//nuclear lumen	-	-
Csa1G002150	29.7184	34.1428	14.9787	38.798	21.8463	28.6635	--	PREDICTED: adenylate kinase B-like [Cucumis sativus]	ko01100//Metabolic pathways;ko01110//Biosynthesis of secondary metabolites;ko00230//Purine metabolism	-	-	-
Csa1G002160	115.276	110.091	106.252	138.548	124.584	122.687	--	PREDICTED: probable aspartyl aminopeptidase-like [Cucumis sativus]	-	GO:0009536//plastid;GO:0044437	GO:0008238//exopeptidase activity;GO:0046914//transition metal ion binding	GO:0006625//protein targeting to peroxisome;GO:0009062//fatty acid catabolic process;GO:0010038//response to metal ion;GO:0016485//protein processing;GO:0045491//xylan metabolic process
Csa1G002660	3.21292	2.50422	4.51542	4.7621	2.987	1.6038	--	PREDICTED: probable aspartyl aminopeptidase-like [Cucumis sativus]	-	GO:0009536//plastid;GO:0044437	GO:0008238//exopeptidase activity;GO:0046914//transition metal ion binding	GO:0006625//protein targeting to peroxisome;GO:0009062//fatty acid catabolic process;GO:0010038//response to metal ion;GO:0016485//protein processing;GO:0045491//xylan metabolic process
Csa1G002670	31.3756	38.9318	43.7469	57.7675	120.823	80.8106	--	PREDICTED: probable mitochondrial pyruvate carrier 2-like [Cucumis sativus]	-	GO:0019866//organelle inner membrane;GO:0044437	-	GO:0006839//mitochondrial transport
Csa1G002680	32.6617	21.4044	30.1872	24.0149	25.8781	26.0834	--	PREDICTED: transcription factor GTE10-like [Cucumis sativus]	-	-	GO:0016746//transferase activity, transferring acyl groups	GO:0006351//transcription, DNA-templated;GO:0006950//response to stress;GO:0009628//response to abiotic stimulus;GO:0044763
Csa1G002690	4.86505	2.96338	3.29255	3.97384	2.06162	2.80865	--	Nucleic acid-binding, OB-fold-like protein isoform 1 [Theobroma cacao]	-	GO:0000229;GO:0009532//plastid stroma	GO:0003676//nucleic acid binding	GO:0006351//transcription, DNA-templated
Csa1G002700	1.68643	1.50773	0.955478	0.449379	0.559298	1.16019	--	PREDICTED: F-box/LRR-repeat protein At3g58940-like [Fragaria vesca subsp. vesca]	-	-	-	-
Csa1G002710	30.8448	18.8447	25.3851	28.5213	22.9584	23.082	--	PREDICTED: callose synthase 10-like [Cucumis sativus]	-	GO:0044459	GO:0035251//UDP-glucosyltransferase activity	GO:0006074//(1->3)-beta-D-glucan metabolic process
Csa1G002720	2.56024	3.09026	1.28897	0.921706	0.381361	1.61961	--	PREDICTED: probable phosphopantothenoylcysteine decarboxylase-like [Cucumis sativus]	ko01100//Metabolic pathways;ko00770//Pantothenate and CoA biosynthesis	GO:0044444//cytoplasmic part	GO:0003676//nucleic acid binding;GO:0016831//carboxy-lyase activity;GO:0032553	GO:0006972//hyperosmotic response;GO:0009108//coenzyme biosynthetic process
Csa1G002730	46.4713	65.5372	36.4285	38.3877	25.6669	35.8597	--	PREDICTED: adenine/guanine permease AZG2-like [Cucumis sativus]	-	-	GO:0015205//nucleobase transmembrane transporter activity	GO:0006863//purine nucleobase transport;GO:0044763
Csa1G002740	11.0011	7.24496	9.60726	13.5335	9.0615	9.53203	--	PREDICTED: kelch domain-containing protein 4-like [Cucumis sativus]	-	-	-	GO:0010876//lipid localization
Csa1G002750	8.81281	10.8872	8.6317	10.0674	7.7233	9.42228	--	C2H2-like zinc finger protein isoform 2 [Theobroma cacao]	-	-	GO:0046914//transition metal ion binding	-
Csa1G002760	0.823202	0.660662	0.942184	0.942025	0.843003	0.724945	--	PREDICTED: oxygen-independent coproporphyrinogen-III oxidase-like protein sll1917-like [Cucumis sativus]	ko01100//Metabolic pathways;ko01110//Biosynthesis of secondary metabolites;ko00860//Porphyrin and chlorophyll metabolism	-	-	-
Csa1G002770	61.9777	53.9697	70.6526	50.3958	48.0868	51.4549	--	PREDICTED: elongator complex protein 3-like [Cucumis sativus]	-	GO:0000790//nuclear chromatin;GO:0043234//protein complex;GO:0044444//cytoplasmic part	GO:0008080//N-acetyltransferase activity;GO:0043169//cation binding;GO:0051540	GO:0002097;GO:0003156//regulation of organ formation;GO:0006351//transcription, DNA-templated;GO:0009292//genetic transfer;GO:0009734//auxin-activated signaling pathway;GO:0016570//histone modification;GO:0040007//growth
Csa1G002780	0.316726	1.28622	1.77642	0.556877	0.746554	0.344343	--	PREDICTED: protein CbbY-like [Cucumis sativus]	-	-	-	-
Csa1G002790	8.45344	5.76369	4.32257	5.95305	6.63627	4.21036	--	PREDICTED: vinorine synthase-like [Cucumis sativus]	-	-	GO:0016740//transferase activity	-
Csa1G002800	12.7782	10.0759	12.3086	10.6086	9.99819	9.85224	--	PREDICTED: DELLA protein GAI1-like [Cucumis sativus]	-	-	-	-
Csa1G002810	167.663	116.577	271.431	129.813	170.769	186.806	--	PREDICTED: peptide methionine sulfoxide reductase-like [Cucumis sativus]	-	GO:0009526//plastid envelope	GO:0016671//oxidoreductase activity, acting on a sulfur group of donors, disulfide as acceptor	GO:0006979//response to oxidative stress;GO:0009314//response to radiation;GO:0044267//cellular protein metabolic process;GO:0044710
Csa1G002820	26.7962	24.9905	26.6446	13.3241	18.1756	18.8622	--	PREDICTED: protein tipD-like [Cucumis sativus]	-	-	GO:0004683//calmodulin-dependent protein kinase activity	GO:0006464//cellular protein modification process
Csa1G002830	28.9195	26.4508	24.1498	22.9217	23.2466	19.5376	--	PREDICTED: abhydrolase domain-containing protein FAM108C1-like [Cucumis sativus]	-	-	-	-
Csa1G002840	0.132069	0	0.158298	0.286293	0.240014	0.145229	--	PREDICTED: uncharacterized WD repeat-containing protein alr3466-like [Cucumis sativus]	-	GO:0005886//plasma membrane	-	GO:0009725//response to hormone;GO:0015833//peptide transport
Csa1G002850	1.46851	2.79197	0.338641	3.08598	0.76043	1.58523	--	PREDICTED: centromere protein X-like [Cucumis sativus]	-	-	-	GO:0006259//DNA metabolic process;GO:0034508//centromere complex assembly
Csa1G002860	16.7432	16.0897	16.2981	38.6685	34.1257	46.3919	--	PREDICTED: leucine-rich repeat receptor-like serine/threonine/tyrosine-protein kinase SOBIR1-like [Cucumis sativus]	-	GO:0031224//intrinsic component of membrane	GO:0004674//protein serine/threonine kinase activity;GO:0032550	GO:0006464//cellular protein modification process;GO:0006796//phosphate-containing compound metabolic process;GO:0006952//defense response;GO:0007167//enzyme linked receptor protein signaling pathway;GO:0008219//cell death;GO:0010227//floral organ abscission
Csa1G002870	3.79511	1.29004	3.01534	1.6433	2.02538	1.57356	--	PREDICTED: uncharacterized LOC101204444 [Cucumis sativus]	-	-	-	-
Csa1G002880	38.9316	44.2891	47.5705	27.9434	42.7802	36.5327	--	PREDICTED: protein-L-isoaspartate O-methyltransferase-like isoform 2 [Cucumis sativus]	-	GO:0044444//cytoplasmic part	GO:0008757//S-adenosylmethionine-dependent methyltransferase activity	GO:0001101//response to acid;GO:0006970//response to osmotic stress;GO:0008213;GO:0044707;GO:0044767
Csa1G002890	36.605	33.9909	34.668	41.5939	38.6262	37.7522	--	PREDICTED: 31 kDa ribonucleoprotein, chloroplastic-like [Cucumis sativus]	-	GO:0044434	GO:0036094//small molecule binding;GO:0097159//organic cyclic compound binding;GO:1901363	GO:0043170
Csa1G002900	130.771	104.679	151.37	48.9097	52.8068	43.1694	--	PREDICTED: probable galactinol--sucrose galactosyltransferase 2-like [Cucumis sativus]	-	-	GO:0016757//transferase activity, transferring glycosyl groups;GO:0097159//organic cyclic compound binding	-
Csa1G002910	6.03874	3.12398	6.35768	7.68071	8.70113	8.94126	--	Glyoxal oxidase-related protein [Theobroma cacao]	-	-	-	-
Csa1G002920	21.755	10.5382	19.5231	15.6312	23.4711	21.2526	--	PREDICTED: E3 ubiquitin-protein ligase RGLG2-like [Cucumis sativus]	-	-	GO:0046914//transition metal ion binding	-
Csa1G002930	6.34488	4.46784	4.97091	5.63792	9.90073	8.13468	--	PREDICTED: rhodanese-like domain-containing protein 11, chloroplastic-like [Cucumis sativus]	-	-	-	-
Csa1G002940	2.98508	2.19418	2.23647	11.32	16.8293	17.5398	--	Octicosapeptide/Phox/Bem1p family protein [Theobroma cacao]	-	-	-	GO:0009692;GO:0010243//response to organonitrogen compound
Csa1G002950	0	0	0	0	1.34248	0	--	--	-	-	-	-
Csa1G003450	28.0859	25.5401	26.0738	34.3051	30.405	30.047	--	PREDICTED: leucine-rich repeat-containing protein 40-like [Cucumis sativus]	-	-	GO:0016791//phosphatase activity	GO:0006796//phosphate-containing compound metabolic process;GO:0009555//pollen development
Csa1G003460	0	0.34328	0	0	0	0	--	PREDICTED: MATE efflux family protein DTX1-like [Cucumis sativus]	-	GO:0031224//intrinsic component of membrane	GO:0015291//secondary active transmembrane transporter activity	GO:0015893//drug transport;GO:0044763
Csa1G003470	0	0.40766	0	0	0	0.719576	--	PREDICTED: MATE efflux family protein DTX1-like [Cucumis sativus]	-	GO:0031224//intrinsic component of membrane	GO:0015291//secondary active transmembrane transporter activity	GO:0015893//drug transport;GO:0044763
Csa1G003480	1.93308	0	2.0387	3.76831	1.59414	6.31884	--	PREDICTED: MATE efflux family protein 7-like [Solanum lycopersicum]	-	GO:0043231//intracellular membrane-bounded organelle	-	-
Csa1G003490	1.63853	1.15617	2.66756	0.958516	1.212	1.41042	--	PREDICTED: MATE efflux family protein DTX1-like [Cucumis sativus]	-	-	-	-
Csa1G003500	6.17108	5.40288	3.13629	16.3485	7.66593	8.02009	--	PREDICTED: MATE efflux family protein 7-like [Solanum lycopersicum]	-	GO:0043231//intracellular membrane-bounded organelle	-	-
Csa1G003510	18.5539	17.1789	12.2928	22.3788	13.913	18.6727	--	PREDICTED: serine/threonine-protein kinase HT1-like [Cucumis sativus]	-	GO:0043231//intracellular membrane-bounded organelle	GO:0004702//receptor signaling protein serine/threonine kinase activity;GO:0032550	GO:0009913//epidermal cell differentiation;GO:0032147//activation of protein kinase activity;GO:0035556//intracellular signal transduction
Csa1G003520	0.894315	0.514001	0.644844	1.06271	0.557327	0.626001	--	PREDICTED: pentatricopeptide repeat-containing protein At1g08070-like [Cucumis sativus]	-	-	-	-
Csa1G003530	5.93151	5.57927	4.68861	7.75247	4.40498	5.58715	--	PREDICTED: pentatricopeptide repeat-containing protein At3g48250, chloroplastic-like [Cucumis sativus]	-	-	-	-
Csa1G003540	61.0689	53.1626	77.8234	45.274	67.6701	52.7738	--	PREDICTED: elongation factor Tu, chloroplastic-like [Cucumis sativus]	ko04626//Plant-pathogen interaction	-	-	-
Csa1G004040	0.241787	0.279513	1.20854	0.383725	1.97381	1.24942	--	PREDICTED: cytochrome P450 71A22-like [Cucumis sativus]	-	-	GO:0004497//monooxygenase activity;GO:0005488//binding;GO:0016705//oxidoreductase activity, acting on paired donors, with incorporation or reduction of molecular oxygen	-
Csa1G004050	15.9158	12.1515	16.1685	8.36953	16.6246	9.94987	--	PREDICTED: L-type lectin-domain containing receptor kinase S.1-like [Cucumis sativus]	-	GO:0016020//membrane;GO:0043231//intracellular membrane-bounded organelle	GO:0004672//protein kinase activity;GO:0032550	GO:0006464//cellular protein modification process;GO:0006796//phosphate-containing compound metabolic process
Csa1G004060	2.03492	2.03173	1.6766	1.62815	1.78787	2.76861	--	PREDICTED: U-box domain-containing protein 52-like [Cucumis sativus]	-	-	-	GO:0050896//response to stimulus
Csa1G004070	0	0	0	0	0	0	--	--	-	-	-	-
Csa1G004080	27.8344	17.9748	24.8917	19.5957	19.3715	16.4876	--	PREDICTED: DEAD-box ATP-dependent RNA helicase 30-like [Cucumis sativus]	ko03040//Spliceosome	-	GO:0003676//nucleic acid binding;GO:0032550;GO:0042623//ATPase activity, coupled	GO:0009154//purine ribonucleotide catabolic process;GO:0016070//RNA metabolic process;GO:0042254//ribosome biogenesis
Csa1G004090	17.257	6.6354	15.0858	15.8349	16.831	7.78848	--	PREDICTED: DEAD-box ATP-dependent RNA helicase 30-like [Cucumis sativus]	ko03040//Spliceosome	-	GO:0032550;GO:0042623//ATPase activity, coupled	GO:0009154//purine ribonucleotide catabolic process
Csa1G004100	147.705	231.914	109.093	73.9881	84.9962	57.892	--	PREDICTED: copper methylamine oxidase-like [Cucumis sativus]	ko01100//Metabolic pathways;ko01110//Biosynthesis of secondary metabolites;ko00360//Phenylalanine metabolism;ko00260//Glycine, serine and threonine metabolism;ko00410//beta-Alanine metabolism;ko00350//Tyrosine metabolism;ko00960//Tropane, piperidine and pyridine alkaloid biosynthesis;ko00950//Isoquinoline alkaloid biosynthesis	GO:0042579//microbody	GO:0016641//oxidoreductase activity, acting on the CH-NH2 group of donors, oxygen as acceptor;GO:0046914//transition metal ion binding;GO:0048037//cofactor binding	GO:0044710;GO:1901564
Csa1G004110	0	0	0	3.54694	1.46234	1.9331	--	PREDICTED: transcription factor MYB32-like [Cucumis sativus]	-	-	-	-
Csa1G004120	2.69364	2.79946	0	2.46809	2.01578	0	--	PREDICTED: transcription factor MYB32-like [Cucumis sativus]	-	-	GO:0003676//nucleic acid binding	-
Csa1G004130	33.5825	31.714	30.7183	44.4231	46.5333	39.5052	--	PREDICTED: histone deacetylase 6-like [Cucumis sativus]	-	GO:0009526//plastid envelope	GO:0005488//binding;GO:0017136//NAD-dependent histone deacetylase activity	GO:0000338//protein deneddylation;GO:0001101//response to acid;GO:0003006//developmental process involved in reproduction;GO:0006351//transcription, DNA-templated;GO:0006970//response to osmotic stress;GO:0009639//response to red or far red light;GO:0010608//posttranscriptional regulation of gene expression;GO:0010629//negative regulation of gene expression;GO:0016575//histone deacetylation;GO:00…
Csa1G004140	0	0.208974	0.104844	0.183079	0.450229	0	--	pentatricopeptide repeat-containing protein [Arabidopsis lyrata subsp. lyrata]	-	-	-	-
Csa1G004150	0	0	0	0	0	0	--	--	-	-	-	-
Csa1G004160	0.199051	0.240171	0	0.419871	0.172922	0.640192	--	Uncharacterized protein TCM_014522 [Theobroma cacao]	-	-	-	-
Csa1G004170	0.376004	1.79117	3.05974	0.790447	0.640122	2.40639	--	PREDICTED: protein LATERAL ORGAN BOUNDARIES-like [Cucumis sativus]	-	-	-	-
Csa1G004180	0.0689764	0	0.260049	0	0.0630179	0	--	PREDICTED: probable DNA double-strand break repair Rad50 ATPase-like [Cicer arietinum]	-	-	-	-
Csa1G004190	3.72341	1.94165	3.17213	2.4502	2.79889	3.31298	--	RNA-binding protein [Medicago truncatula]	-	-	-	-
Csa1G004210	0	0	0	0	0	0	--	Zinc finger CCCH domain-containing protein [Medicago truncatula]	-	GO:0000785//chromatin;GO:0005882//intermediate filament	GO:0003676//nucleic acid binding;GO:0032550;GO:0043167//ion binding	GO:0006950//response to stress;GO:0034728//nucleosome organization
Csa1G004220	2.18262	0.500617	1.88322	0.76368	1.46443	1.23652	--	PREDICTED: short-chain dehydrogenase TIC 32, chloroplastic-like [Cucumis sativus]	-	-	-	-
Csa1G004230	8.24609	6.1262	6.63534	7.95435	4.80746	3.42509	--	PREDICTED: probable kinetochore protein SPC25-like [Solanum lycopersicum]	-	-	-	GO:0000723//telomere maintenance;GO:0006281//DNA repair;GO:0006310//DNA recombination;GO:0007059//chromosome segregation;GO:0007127//meiosis I
Csa1G004240	22.6577	23.8998	11.8748	23.89	13.3188	12.7802	--	PREDICTED: probable LRR receptor-like serine/threonine-protein kinase At4g26540-like [Cucumis sativus]	-	GO:0031224//intrinsic component of membrane;GO:0043231//intracellular membrane-bounded organelle	GO:0004672//protein kinase activity;GO:0016628//oxidoreductase activity, acting on the CH-CH group of donors, NAD or NADP as acceptor;GO:0032550	GO:0006464//cellular protein modification process;GO:0006796//phosphate-containing compound metabolic process;GO:0044710
Csa1G004250	25.4349	12.7495	30.2002	8.32481	12.2941	14.4735	--	PREDICTED: cell division cycle protein 48 homolog [Cucumis sativus]	ko04141//Protein processing in endoplasmic reticulum	GO:0005576//extracellular region;GO:0005840//ribosome;GO:0005911//cell-cell junction;GO:0012505//endomembrane system;GO:0015630//microtubule cytoskeleton;GO:0016020//membrane;GO:0030312;GO:0031981//nuclear lumen	GO:0005515//protein binding;GO:0032550;GO:0042623//ATPase activity, coupled	GO:0000904//cell morphogenesis involved in differentiation;GO:0009154//purine ribonucleotide catabolic process;GO:0009856//pollination;GO:0009896;GO:0010038//response to metal ion
Csa1G004260	0	0	0	0	0	0	--	--	-	-	-	-
Csa1G004270	3.49572	2.78045	1.85539	2.91248	2.52623	2.20427	--	PREDICTED: jmjC domain-containing protein 4-like [Cucumis sativus]	-	-	-	-
Csa1G004280	5.5374	5.1179	5.46907	3.11907	3.41603	3.08259	--	PREDICTED: uncharacterized LOC101219221, partial [Cucumis sativus]	-	-	-	-
Csa1G004290	0.319206	0.500953	1.27751	1.01477	1.41446	1.06384	--	PREDICTED: motile sperm domain-containing protein 2-like [Cucumis sativus]	-	GO:0009536//plastid	-	-
Csa1G004300	112.919	0	180.341	227.377	74.6145	105.788	--	--	-	-	-	-
Csa1G004310	29.1703	18.602	26.6126	29.7142	23.995	25.7525	--	PREDICTED: protein MODIFIER OF SNC1 1-like [Cucumis sativus]	-	-	-	-
Csa1G004320	0	0	0	0	0	0	--	--	-	-	-	-
Csa1G004330	18.7798	14.2053	23.6639	23.2473	23.1826	30.4583	--	PREDICTED: exosome complex component RRP42-like [Cucumis sativus]	ko03018//RNA degradation	-	-	-
Csa1G004340	4.99161	5.15901	5.36369	6.44764	7.72448	5.26477	--	PREDICTED: LOW QUALITY PROTEIN: uncharacterized LOC101208061 [Cucumis sativus]	-	GO:0009536//plastid	-	-
Csa1G004350	13.3059	9.10292	12.8901	7.79811	7.86319	6.87326	--	PREDICTED: LOW QUALITY PROTEIN: MORC family CW-type zinc finger protein 4-like [Cucumis sativus]	-	-	GO:0032550	GO:0016458//gene silencing;GO:0040029//regulation of gene expression, epigenetic;GO:0044260;GO:0044710;GO:0090304
Csa1G004360	0.627236	0.111492	1.26265	0.112129	0.0983589	0.599636	--	NCS1 family transporter: cytosine/purines/uracil/thiamine/allantoin [Ostreococcus lucimarinus CCE9901]	-	GO:0043231//intracellular membrane-bounded organelle	-	-
Csa1G004370	8.05644	4.8668	9.89743	3.80852	7.27249	3.60052	--	PREDICTED: serine/threonine protein phosphatase 2A 55 kDa regulatory subunit B beta isoform-like [Cucumis sativus]	ko03015//mRNA surveillance pathway	GO:0008287//protein serine/threonine phosphatase complex	GO:0019888//protein phosphatase regulator activity	GO:0007154//cell communication;GO:0019222//regulation of metabolic process
Csa1G004870	0	0	0	0	0	0	--	PREDICTED: homeobox protein knotted-1-like 2-like [Cucumis sativus]	-	-	GO:0003677//DNA binding	GO:0009725//response to hormone;GO:0044699;GO:0050794//regulation of cellular process
Csa1G004880	9.43476	7.39231	7.53407	7.10298	6.15638	6.81619	--	PREDICTED: WD repeat-containing protein 85-like [Cucumis sativus]	-	-	-	-
Csa1G004890	8.79014	6.40579	8.37992	6.29086	5.59685	5.48548	--	PREDICTED: uncharacterized LOC101208306 [Cucumis sativus]	-	-	-	-
Csa1G004900	1.62099	1.95902	2.37963	2.26347	2.32991	1.90984	--	PREDICTED: transcription factor MYB98-like [Cucumis sativus]	-	-	GO:0005488//binding	GO:0009563;GO:0048229//gametophyte development;GO:0048868//pollen tube development
Csa1G004910	156.014	179.129	134.525	239.299	148.511	172.299	--	PREDICTED: prohibitin-1, mitochondrial-like isoform 1 [Cucumis sativus]	-	-	-	-
Csa1G004920	3.18778	3.62882	1.95568	7.16459	4.70164	9.15874	--	Os01g0639600 [Oryza sativa Japonica Group]	-	-	-	-
Csa1G004930	30.4785	27.6426	34.7702	22.687	27.9841	27.0498	--	PREDICTED: 1-deoxy-D-xylulose 5-phosphate reductoisomerase, chloroplastic-like [Cucumis sativus]	ko01100//Metabolic pathways;ko01110//Biosynthesis of secondary metabolites;ko00900//Terpenoid backbone biosynthesis	-	GO:0016616//oxidoreductase activity, acting on the CH-OH group of donors, NAD or NADP as acceptor;GO:0043168//anion binding;GO:0043169//cation binding	GO:0006720//isoprenoid metabolic process
Csa1G004940	91.8898	69.1538	99.6539	77.7962	105.541	106.163	--	PREDICTED: peroxisomal membrane protein PEX14-like [Cucumis sativus]	ko04146//Peroxisome	-	-	-
Csa1G004950	15.2362	16.6291	11.7299	20.8887	20.7176	18.9328	--	Exosome complex exonuclease RRP40 [Medicago truncatula]	ko03018//RNA degradation	GO:0043234//protein complex	GO:0003676//nucleic acid binding;GO:0004518//nuclease activity	GO:0006605//protein targeting;GO:0090304
Csa1G004960	101.147	74.3489	111.265	57.3035	85.4409	64.842	--	PREDICTED: LOW QUALITY PROTEIN: uncharacterized LOC101208453 [Cucumis sativus]	-	-	-	-
Csa1G004970	29.5135	28.6497	33.2225	20.5265	39.8994	27.3968	--	PREDICTED: CASP-like protein ARALYDRAFT_919556-like [Cucumis sativus]	-	GO:0016020//membrane;GO:0044424	-	-
Csa1G004980	20.7199	14.4574	22.3324	17.6583	18.1989	16.3469	--	PREDICTED: protein EXECUTER 1, chloroplastic-like [Cucumis sativus]	-	GO:0034357	-	GO:0071452//cellular response to singlet oxygen
Csa1G004990	46.3764	37.5893	56.1515	33.5368	40.5446	36.7554	--	PREDICTED: E3 ubiquitin-protein ligase SIS3-like [Cucumis sativus]	-	-	-	-
Csa1G005490	11.0744	9.70902	8.93779	8.76259	5.25134	9.07014	--	PREDICTED: probable polygalacturonase non-catalytic subunit JP650-like [Cucumis sativus]	-	-	-	GO:0003006//developmental process involved in reproduction;GO:0006073//cellular glucan metabolic process;GO:0009826//unidimensional cell growth;GO:0010073//meristem maintenance;GO:0032535//regulation of cellular component size;GO:0042546//cell wall biogenesis;GO:0043479;GO:0048588//developmental cell growth;GO:0060918//auxin transport;GO:0071555//cell wall organization
Csa1G005500	59.0688	74.5371	41.7442	59.8355	64.2128	43.2362	--	PREDICTED: serine/threonine-protein kinase HT1-like [Cucumis sativus]	-	GO:0005911//cell-cell junction;GO:0016020//membrane	GO:0004713//protein tyrosine kinase activity;GO:0032550	GO:0000097//sulfur amino acid biosynthetic process;GO:0006468//protein phosphorylation;GO:0006637//acyl-CoA metabolic process;GO:0008380//RNA splicing;GO:0016129
Csa1G005510	80.0881	83.2194	76.1096	59.4935	70.062	47.9391	--	PREDICTED: serine/threonine-protein kinase HT1-like [Cucumis sativus]	-	GO:0005911//cell-cell junction;GO:0016020//membrane	GO:0004672//protein kinase activity;GO:0032550	GO:0006464//cellular protein modification process
Csa1G005520	2.5398	2.19881	2.92664	2.87635	2.86155	3.00661	--	PREDICTED: aldehyde dehydrogenase family 2 member B4, mitochondrial-like [Cucumis sativus]	ko01100//Metabolic pathways;ko01110//Biosynthesis of secondary metabolites;ko00010//Glycolysis / Gluconeogenesis;ko00040//Pentose and glucuronate interconversions;ko00620//Pyruvate metabolism;ko00330//Arginine and proline metabolism;ko00561//Glycerolipid metabolism;ko00280//Valine, leucine and isoleucine degradation;ko00071//Fatty acid metabolism;ko00410//beta-Alanine metabolism;ko00053//Ascorbat…	GO:0009536//plastid	GO:0016620//oxidoreductase activity, acting on the aldehyde or oxo group of donors, NAD or NADP as acceptor;GO:0032550	GO:0010038//response to metal ion;GO:0044710
Csa1G005530	0.0609508	0.146308	0.0749901	0.195152	0.215434	0.133693	--	PREDICTED: probable cyclic nucleotide-gated ion channel 16-like [Cucumis sativus]	ko04626//Plant-pathogen interaction	GO:0005886//plasma membrane;GO:0031224//intrinsic component of membrane	GO:0000166//nucleotide binding;GO:0005267//potassium channel activity;GO:0005515//protein binding	GO:0030001//metal ion transport;GO:0034220//ion transmembrane transport
Csa1G005540	4.59762	0.314737	13.7745	2.25473	3.71058	6.19982	--	PREDICTED: spermidine synthase-like [Cucumis sativus]	ko01100//Metabolic pathways;ko00270//Cysteine and methionine metabolism;ko00330//Arginine and proline metabolism;ko00480//Glutathione metabolism;ko00410//beta-Alanine metabolism	-	-	-
Csa1G005550	257.744	0	203.887	163.9	186.409	540.305	--	--	-	-	-	-
Csa1G005560	56.9817	37.0328	53.8014	34.9424	32.9486	46.7884	--	PREDICTED: probable alpha,alpha-trehalose-phosphate synthase [UDP-forming] 10-like [Cucumis sativus]	ko00500//Starch and sucrose metabolism	-	GO:0019203//carbohydrate phosphatase activity;GO:0035251//UDP-glucosyltransferase activity	GO:0005991//trehalose metabolic process;GO:0006796//phosphate-containing compound metabolic process
Csa1G005570	27.963	25.2352	24.0669	17.2389	30.8393	20.1145	--	NHL repeat-containing protein-like [Oryza sativa Japonica Group]	-	-	-	-
Csa1G005580	13.3504	8.0434	10.8154	6.72169	5.68438	7.78481	--	RNA-dependent RNA polymerase 2-like [Cucumis sativus]	-	GO:0031981//nuclear lumen	GO:0034062//RNA polymerase activity;GO:0036094//small molecule binding;GO:0097159//organic cyclic compound binding	GO:0000377;GO:0001101//response to acid;GO:0006305;GO:0006342//chromatin silencing;GO:0006464//cellular protein modification process;GO:0007154//cell communication;GO:0009620//response to fungus;GO:0009799//specification of symmetry;GO:0009933//meristem structural organization;GO:0016568//chromatin modification;GO:0030422//production of siRNA involved in RNA interference;GO:0035195//gene silencin…
Csa1G005590	14.1044	13.9853	11.2219	10.9676	11.6742	13.1083	--	PREDICTED: ubiquitin-conjugating enzyme E2 5-like [Cucumis sativus]	ko04120//Ubiquitin mediated proteolysis	GO:0044444//cytoplasmic part	GO:0019787//small conjugating protein ligase activity	GO:0019941//modification-dependent protein catabolic process;GO:0032446//protein modification by small protein conjugation
Csa1G005600	24.2883	30.0531	22.0912	30.729	32.1359	27.6298	--	PREDICTED: aminoacylase-1-like [Cucumis sativus]	-	GO:0043231//intracellular membrane-bounded organelle	GO:0016811//hydrolase activity, acting on carbon-nitrogen (but not peptide) bonds, in linear amides	GO:0019752//carboxylic acid metabolic process
Csa1G005610	35.6	38.3647	37.2479	25.9803	42.5284	32.5258	--	PREDICTED: rac-like GTP-binding protein 3-like [Cucumis sativus]	ko04145//Phagosome;ko04650//Natural killer cell mediated cytotoxicity	-	-	-
Csa1G005620	64.2827	48.0605	62.5567	52.9124	51.8602	53.9199	--	BAH domain,TFIIS helical bundle-like domain isoform 1 [Theobroma cacao]	-	GO:0043229//intracellular organelle	GO:0005488//binding	GO:0010467//gene expression
Csa1G005630	62.3931	58.562	62.5783	82.4955	62.5201	82.3094	--	PREDICTED: 39S ribosomal protein L47, mitochondrial-like [Cucumis sativus]	-	GO:0000313;GO:0043231//intracellular membrane-bounded organelle	GO:0005198//structural molecule activity	GO:0006351//transcription, DNA-templated
Csa1G005640	83.1247	71.8851	108.178	87.9127	122.857	113.593	--	PREDICTED: nucleobase-ascorbate transporter 6-like [Cucumis sativus]	-	GO:0005911//cell-cell junction;GO:0030312;GO:0043231//intracellular membrane-bounded organelle	GO:0005215//transporter activity	GO:0044763;GO:0051234//establishment of localization
Csa1G005650	36.7619	44.9215	35.9106	17.1611	28.824	22.7159	--	Serine/threonine-protein kinase TAO3 [Theobroma cacao]	-	-	-	-
Csa1G005660	180.118	270.673	126.313	127.387	150.322	110.898	--	PREDICTED: pollen-specific protein SF3-like [Cucumis sativus]	-	-	GO:0046914//transition metal ion binding	-
Csa1G005670	172.894	256.469	122.926	194.197	194.834	153.972	--	subunit 7 of mitochondrial complex II [Arabidopsis thaliana]	-	GO:0005576//extracellular region;GO:0005746//mitochondrial respiratory chain	-	-
Csa1G005680	3.43592	2.6518	4.13365	0.880147	2.39776	3.23335	--	Thiol-disulfide oxidoreductase DCC isoform 1 [Theobroma cacao]	-	GO:0043231//intracellular membrane-bounded organelle	-	GO:0032958//inositol phosphate biosynthetic process
Csa1G005690	22.5781	16.0403	23.9005	18.5939	17.8243	19.2558	--	PREDICTED: uncharacterized LOC101211405 [Cucumis sativus]	-	-	-	-
Csa1G005700	15.5968	9.43074	14.7889	8.27984	9.26569	4.50899	--	--	-	-	-	-
Csa1G005710	4.73538	4.58497	3.82355	3.73188	3.17363	4.38434	--	PREDICTED: probable alpha-mannosidase I MNS5-like [Cucumis sativus]	ko04141//Protein processing in endoplasmic reticulum	-	GO:0015924;GO:0046872//metal ion binding	GO:0000278//mitotic cell cycle;GO:0006486//protein glycosylation
Csa1G005720	0	0	0	0	0	0.157041	--	PREDICTED: peroxidase 41-like [Cucumis sativus]	ko01100//Metabolic pathways;ko01110//Biosynthesis of secondary metabolites;ko00940//Phenylpropanoid biosynthesis;ko00360//Phenylalanine metabolism	GO:0044464	GO:0003824//catalytic activity;GO:0016209//antioxidant activity;GO:0043169//cation binding;GO:0046906//tetrapyrrole binding	GO:0006950//response to stress;GO:0044710
Csa1G005730	22.6696	18.4245	25.4821	21.2144	27.2669	23.4689	--	PREDICTED: U-box domain-containing protein 38-like [Cucumis sativus]	-	-	-	-
Csa1G005740	6.19562	6.59998	3.78778	2.27816	1.72974	0.987077	--	PREDICTED: alpha-N-acetylglucosaminidase-like [Cucumis sativus]	ko01100//Metabolic pathways;ko00531//Glycosaminoglycan degradation	GO:0043231//intracellular membrane-bounded organelle	GO:0015929//hexosaminidase activity;GO:0016209//antioxidant activity;GO:0043169//cation binding;GO:0046906//tetrapyrrole binding	GO:0006950//response to stress;GO:0044710
Csa1G005750	13.9304	15.4856	11.7328	6.71647	5.47329	5.38534	--	PREDICTED: alpha-N-acetylglucosaminidase-like [Cucumis sativus]	ko01100//Metabolic pathways;ko00531//Glycosaminoglycan degradation	-	-	-
Csa1G005760	27.8044	53.4861	0	10.054	0	15.7856	--	PREDICTED: alpha-N-acetylglucosaminidase-like, partial [Cucumis sativus]	ko01100//Metabolic pathways;ko00531//Glycosaminoglycan degradation	-	-	-
Csa1G005770	65.3052	89.9123	71.4016	206.816	173.255	169.561	--	Os06g0239200 [Oryza sativa Japonica Group]	-	-	-	-
Csa1G006270	107.004	101.537	104.875	118.543	119.882	124.303	--	PREDICTED: betaine aldehyde dehydrogenase 1, chloroplastic-like [Cucumis sativus]	ko00260//Glycine, serine and threonine metabolism	GO:0009536//plastid;GO:0030312	GO:0004029//aldehyde dehydrogenase (NAD) activity	GO:0006970//response to osmotic stress;GO:0044710
Csa1G006280	16.595	16.1464	15.2378	17.6056	18.2042	15.2973	--	PREDICTED: mannose-1-phosphate guanyltransferase alpha-like [Cucumis sativus]	ko01100//Metabolic pathways;ko01110//Biosynthesis of secondary metabolites;ko00520//Amino sugar and nucleotide sugar metabolism;ko00051//Fructose and mannose metabolism	GO:0042579//microbody	GO:0008905	GO:0008152//metabolic process;GO:0010038//response to metal ion
Csa1G006290	2.11184	1.50193	1.34471	1.31748	1.48774	2.17155	--	PREDICTED: E2F transcription factor-like E2FE-like [Cucumis sativus]	-	-	-	GO:0034645//cellular macromolecule biosynthetic process;GO:0044699;GO:0050794//regulation of cellular process;GO:0090304
Csa1G006300	15.0803	8.13268	14.3551	12.1815	16.0336	16.5225	--	PREDICTED: two-component response regulator ARR5-like [Cucumis sativus]	ko04075//Plant hormone signal transduction	-	GO:0004871//signal transducer activity	GO:0007165//signal transduction
Csa1G006310	0.610742	0.245425	0.365673	0.217861	0.554322	0.336178	--	PREDICTED: chalcone synthase A-like [Cucumis sativus]	-	-	-	-
Csa1G006320	24.0605	17.8897	18.6549	40.3268	41.1156	44.6842	--	PREDICTED: uncharacterized LOC101214385 [Cucumis sativus]	-	-	-	-
Csa1G006330	30.7774	25.7268	34.6114	24.1218	39.7911	33.7966	--	PREDICTED: uncharacterized LOC101211244 [Cucumis sativus]	-	-	-	-
Csa1G007830	17.5647	18.2633	15.2554	13.2363	10.7846	13.0734	--	PREDICTED: microtubule-associated protein TORTIFOLIA1-like [Cucumis sativus]	-	-	-	-
Csa1G007840	0	0	0	0	0	0	--	--	-	-	-	-
Csa1G007850	169.078	197.898	144.376	153.43	156.013	164.156	--	PREDICTED: transcription factor MYB1R1-like [Cucumis sativus]	-	-	GO:0005488//binding	GO:0001101//response to acid;GO:0009725//response to hormone
Csa1G007860	75.7612	82.7136	62.494	70.6984	60.8703	74.2251	--	PREDICTED: serine/threonine-protein kinase AtPK2/AtPK19-like [Cucumis sativus]	-	-	GO:0004672//protein kinase activity;GO:0032550	GO:0006464//cellular protein modification process;GO:0006796//phosphate-containing compound metabolic process
Csa1G007870	15.8255	13.1288	16.1649	14.5321	14.7267	14.0453	--	PREDICTED: transportin-3-like [Cucumis sativus]	-	GO:0043231//intracellular membrane-bounded organelle	GO:0017016//Ras GTPase binding	GO:0006886//intracellular protein transport;GO:0008380//RNA splicing
Csa1G007880	21.4765	24.9938	12.6486	22.8625	16.2525	15.942	--	PREDICTED: 5-formyltetrahydrofolate cyclo-ligase-like [Cucumis sativus]	ko01100//Metabolic pathways;ko00670//One carbon pool by folate	GO:0043231//intracellular membrane-bounded organelle	GO:0016882//cyclo-ligase activity;GO:0032550	GO:0006760//folic acid-containing compound metabolic process
Csa1G007890	889.572	551.367	775.541	300.578	296.898	275.936	--	PREDICTED: germin-like protein subfamily T member 2-like [Cucumis sativus]	-	-	GO:0016209//antioxidant activity;GO:0016882//cyclo-ligase activity;GO:0032550;GO:0046914//transition metal ion binding	GO:0000041//transition metal ion transport;GO:0001101//response to acid;GO:0006760//folic acid-containing compound metabolic process;GO:0009267//cellular response to starvation;GO:0015698//inorganic anion transport
Csa1G007900	0	0	0	0	0	0	--	PREDICTED: germin-like protein subfamily T member 1-like [Cucumis sativus]	-	-	GO:0003824//catalytic activity;GO:0046914//transition metal ion binding	GO:0044710
Csa1G007910	10.7002	8.41682	11.0793	9.88577	11.139	10.6246	--	PREDICTED: transcription factor bHLH79-like [Cucumis sativus]	-	-	GO:0005515//protein binding	-
Csa1G008410	1.49582	1.39369	0.962543	0.534764	0.989254	0.565015	--	PREDICTED: uncharacterized LOC101215824 [Cucumis sativus]	-	GO:0015630//microtubule cytoskeleton	GO:0005488//binding	GO:0044763
Csa1G008420	14.1814	13.3255	15.5378	8.02595	11.8938	11.1389	--	PREDICTED: LOW QUALITY PROTEIN: uncharacterized LOC101216066 [Cucumis sativus]	-	-	-	-
Csa1G008430	0	0	0	0	0	0	--	PREDICTED: transcription repressor MYB4-like [Vitis vinifera]	-	-	-	-
Csa1G008440	22.2154	15.4543	20.0981	20.1533	18.9119	18.8834	--	DDT domain-containing protein [Theobroma cacao]	-	-	GO:0016874//ligase activity	-
Csa1G008450	24.5219	18.8775	28.383	13.3393	17.4582	11.7052	--	Nodulin / Major Facilitator Superfamily protein [Theobroma cacao]	-	-	-	-
Csa1G008460	0.492478	0	0	0.509199	0	0.575279	--	Nodulin-like protein [Medicago truncatula]	-	-	-	-
Csa1G008470	77.249	83.8728	72.7915	24.9149	30.3414	18.7203	--	Nodulin-like / Major Facilitator Superfamily protein [Theobroma cacao]	-	-	-	-
Csa1G008480	126.275	110.431	88.3605	24.4629	27.0383	16.3544	--	RING finger and CHY zinc finger domain-containing protein [Medicago truncatula]	-	-	-	-
Csa1G008490	8.30289	4.16377	6.13733	7.41362	4.82456	4.22377	--	Ubiquitin carboxyl-terminal hydrolase-related protein isoform 1 [Theobroma cacao]	-	-	-	-
Csa1G008500	28.3899	23.8504	25.0379	28.7228	26.5586	30.1964	--	PREDICTED: pentatricopeptide repeat-containing protein At1g18900-like [Cucumis sativus]	-	-	-	-
Csa1G008510	0	0	0	0	0	0	--	--	-	-	-	-
Csa1G008520	117.921	70.0707	126.782	80.7298	90.3482	108.674	--	PREDICTED: ATPase 4, plasma membrane-type-like [Cucumis sativus]	ko00190//Oxidative phosphorylation	GO:0031224//intrinsic component of membrane	GO:0008324//cation transmembrane transporter activity;GO:0015662//ATPase activity, coupled to transmembrane movement of ions, phosphorylative mechanism;GO:0032550;GO:0043169//cation binding	GO:0006970//response to osmotic stress;GO:0009152//purine ribonucleotide biosynthetic process;GO:0009154//purine ribonucleotide catabolic process;GO:0015992//proton transport
Csa1G008530	0.474619	0.64639	0.507949	0.381227	0.639957	0.963413	--	PREDICTED: probable peptide/nitrate transporter At5g62680-like [Cucumis sativus]	-	GO:0005911//cell-cell junction;GO:0016020//membrane	GO:0015103//inorganic anion transmembrane transporter activity;GO:0015295//solute:proton symporter activity	GO:0009628//response to abiotic stimulus;GO:0010233//phloem transport;GO:0072348
Csa1G008540	0.27454	0.328723	0.245845	0.0732977	0.122683	0.297237	--	PREDICTED: probable peptide/nitrate transporter At5g62680-like [Cucumis sativus]	-	GO:0016020//membrane	GO:0008509//anion transmembrane transporter activity	GO:0010233//phloem transport
Csa1G008550	6.48478	3.88326	4.04586	4.46615	2.04462	3.17404	--	PREDICTED: LRR receptor-like serine/threonine-protein kinase FEI 1-like [Cucumis sativus]	-	GO:0031224//intrinsic component of membrane	GO:0004702//receptor signaling protein serine/threonine kinase activity;GO:0032550	GO:0032147//activation of protein kinase activity;GO:0035556//intracellular signal transduction
Csa1G008560	1.72961	1.79571	1.56116	1.97106	1.28676	2.59161	--	nitrate transporter 1.2-like [Cucumis sativus]	-	GO:0016020//membrane	GO:0005319//lipid transporter activity	GO:0010118//stomatal movement;GO:0015718//monocarboxylic acid transport;GO:0051707//response to other organism
Csa1G008570	132.469	95.3934	112.63	131.145	261.251	142.5	--	PREDICTED: hypersensitive-induced response protein 1-like isoform 1 [Cucumis sativus]	-	-	-	-
Csa1G008580	0.437216	0.395124	0.461032	0.468218	0.438931	0.235022	--	PREDICTED: isochorismate synthase 2, chloroplastic-like [Cucumis sativus]	ko01100//Metabolic pathways;ko01110//Biosynthesis of secondary metabolites;ko00130//Ubiquinone and other terpenoid-quinone biosynthesis	-	GO:0050486//intramolecular transferase activity, transferring hydroxy groups	GO:0042374
Csa1G009080	0	0	0	0	0	0	--	--	-	-	-	-
Csa1G009580	39.1832	33.6943	28.5616	46.0083	37.6115	43.4088	--	PREDICTED: probable WRKY transcription factor 72-like [Cucumis sativus]	-	-	-	-
Csa1G009590	23.3795	23.3857	15.0833	10.955	9.91708	18.1835	--	PREDICTED: micronuclear linker histone polyprotein-like [Cicer arietinum]	-	-	-	-
Csa1G009600	23.7141	17.096	18.0446	59.4604	54.5419	52.6594	--	PREDICTED: ABC transporter A family member 2-like [Cucumis sativus]	-	-	GO:0005319//lipid transporter activity;GO:0017111//nucleoside-triphosphatase activity;GO:0032550	GO:0006869//lipid transport;GO:0009154//purine ribonucleotide catabolic process;GO:0009791//post-embryonic development
Csa1G009610	17.3497	13.1551	15.8403	43.0931	32.7654	36.7139	--	PREDICTED: ABC transporter A family member 7-like [Cucumis sativus]	-	GO:0005911//cell-cell junction;GO:0016020//membrane	GO:0032550;GO:0042626//ATPase activity, coupled to transmembrane movement of substances	GO:0009154//purine ribonucleotide catabolic process;GO:0015846//polyamine transport
Csa1G009620	0	0	0	0	0	0	--	PREDICTED: aldose 1-epimerase-like [Cucumis sativus]	ko01110//Biosynthesis of secondary metabolites;ko00010//Glycolysis / Gluconeogenesis	-	GO:0005488//binding;GO:0016857//racemase and epimerase activity, acting on carbohydrates and derivatives	GO:0005996//monosaccharide metabolic process
Csa1G009630	0.3761	0.888742	0.446469	0.927191	0.776824	0.83985	--	PREDICTED: aldose 1-epimerase-like [Cucumis sativus]	ko01110//Biosynthesis of secondary metabolites;ko00010//Glycolysis / Gluconeogenesis	-	-	-
Csa1G009640	105.193	125.25	100.94	113.15	116.289	107.723	--	PREDICTED: vacuolar protein sorting-associated protein 29-like [Cucumis sativus]	-	-	-	-
Csa1G009650	107.258	104.835	112.753	86.2018	93.2236	88.3051	--	PREDICTED: HVA22-like protein a-like isoform 1 [Cucumis sativus]	-	GO:0043231//intracellular membrane-bounded organelle	-	GO:0006972//hyperosmotic response;GO:0009414//response to water deprivation;GO:0009617//response to bacterium
Csa1G009660	20.0379	14.8929	14.0036	12.7277	13.4529	14.4941	--	PREDICTED: transcription factor bHLH47-like isoform 1 [Cucumis sativus]	-	-	-	-
Csa1G009670	15.9251	13.1473	14.2682	11.6641	10.792	12.3243	--	Os08g0171000 [Oryza sativa Japonica Group]	-	-	-	-
Csa1G009680	6.51677	4.93496	9.7017	4.02959	6.75004	7.15424	--	PREDICTED: transcription factor TCP14-like [Cucumis sativus]	-	-	-	-
Csa1G009690	1080.18	1243.16	923.773	901.848	938.07	871.06	--	PREDICTED: 60S ribosomal protein L34-like [Cucumis sativus]	ko03010//Ribosome	GO:0009536//plastid;GO:0015934//large ribosomal subunit;GO:0031981//nuclear lumen;GO:0044437	GO:0005198//structural molecule activity	GO:0010467//gene expression
Csa1G009700	0	0	0.471833	1.62482	1.18094	0.855199	--	PREDICTED: myb-related protein 306-like [Cucumis sativus]	-	-	-	GO:0001101//response to acid;GO:0009725//response to hormone
Csa1G009710	42.6339	31.5658	63.7203	13.9974	55.6417	54.876	--	PREDICTED: ZF-HD homeobox protein At4g24660-like [Cucumis sativus]	-	GO:0043231//intracellular membrane-bounded organelle	GO:0003676//nucleic acid binding	GO:0001101//response to acid;GO:0006351//transcription, DNA-templated;GO:0009639//response to red or far red light;GO:0009755//hormone-mediated signaling pathway;GO:0014070//response to organic cyclic compound;GO:0016129;GO:0044707;GO:0048507//meristem development;GO:0051100//negative regulation of binding
Csa1G009720	4.41134	14.1612	0	0	2.93492	4.17572	--	hypothetical protein PRUPE_ppa017808mg [Prunus persica]	-	-	-	-
Csa1G009730	47.0228	49.7294	31.9098	64.8179	52.445	56.168	--	PREDICTED: protein DCL, chloroplastic-like [Cicer arietinum]	-	-	GO:0005488//binding	GO:0009987//cellular process;GO:0044699
Csa1G009740	0	0	0	0	0	0	--	PREDICTED: protein RKD1-like [Cucumis sativus]	-	-	-	-
Csa1G009750	2.18794	1.69548	2.06545	3.22831	1.06538	1.61542	--	PREDICTED: pentatricopeptide repeat-containing protein At3g47530-like [Cucumis sativus]	-	GO:0043231//intracellular membrane-bounded organelle	-	-
Csa1G009760	45.6823	73.3261	35.5633	134.868	115.178	80.4668	--	PREDICTED: LOW QUALITY PROTEIN: malate dehydrogenase, chloroplastic-like [Cucumis sativus]	ko01100//Metabolic pathways;ko01110//Biosynthesis of secondary metabolites;ko00620//Pyruvate metabolism;ko00710//Carbon fixation in photosynthetic organisms;ko00020//Citrate cycle (TCA cycle);ko00630//Glyoxylate and dicarboxylate metabolism	-	-	-
Csa1G009770	43.2665	40.017	61.0544	28.6955	65.9988	46.7261	--	PREDICTED: geranylgeranyl diphosphate reductase, chloroplastic-like [Cucumis sativus]	ko01100//Metabolic pathways;ko01110//Biosynthesis of secondary metabolites;ko00900//Terpenoid backbone biosynthesis;ko00860//Porphyrin and chlorophyll metabolism	GO:0009526//plastid envelope;GO:0009534//chloroplast thylakoid	GO:0016627//oxidoreductase activity, acting on the CH-CH group of donors	GO:0006779//porphyrin-containing compound biosynthetic process;GO:0044710
Csa1G009780	1.2477	8.20656	6.82248	17.697	36.2742	60.1846	--	PREDICTED: GDSL esterase/lipase At1g74460-like [Cucumis sativus]	-	-	-	-
Csa1G009790	63.6687	42.1386	70.2538	28.693	60.1773	42.351	--	PREDICTED: dof zinc finger protein DOF3.3-like [Cucumis sativus]	-	-	GO:0003676//nucleic acid binding	GO:0006351//transcription, DNA-templated
Csa1G009800	9.14194	7.80438	7.94759	8.43614	8.27942	9.28229	--	HNH endonuclease isoform 1 [Theobroma cacao]	-	GO:0043231//intracellular membrane-bounded organelle	GO:0004518//nuclease activity;GO:0097159//organic cyclic compound binding	GO:0090304
Csa1G009810	11.7397	10.9141	34.0842	3.52539	21.5574	27.517	--	PREDICTED: chlorophyll a-b binding protein P4, chloroplastic-like [Cucumis sativus]	ko00196//Photosynthesis - antenna proteins	-	-	-
Csa1G009820	18.4741	17.7261	16.2547	20.2671	15.4329	16.1796	--	PREDICTED: expansin-A1-like [Cucumis sativus]	-	-	-	-
Csa1G009830	4.63281	6.49065	7.49315	2.65235	5.05713	2.84852	--	NDH dependent flow 6 isoform 1 [Theobroma cacao]	-	GO:0009534//chloroplast thylakoid	-	-
Csa1G009840	94.3284	87.3706	108.898	47.4572	82.1164	47.1335	--	PREDICTED: pentatricopeptide repeat-containing protein At1g59720, mitochondrial-like [Cucumis sativus]	-	-	-	-
Csa1G009850	1.76889	1.9681	1.67665	1.46653	1.30997	1.13433	--	PREDICTED: pentatricopeptide repeat-containing protein At1g59720, mitochondrial-like [Cucumis sativus]	-	GO:0009536//plastid	GO:0004518//nuclease activity	GO:0009451//RNA modification
Csa1G009860	574.744	646.462	620.981	957.615	941.013	1084.06	--	PREDICTED: 60S ribosomal protein L34-like [Cucumis sativus]	ko03010//Ribosome	GO:0030529//ribonucleoprotein complex	GO:0005198//structural molecule activity	GO:0010467//gene expression
Csa1G009870	21.211	20.8173	16.8019	24.4646	35.9363	33.8872	--	PREDICTED: LOW QUALITY PROTEIN: NAC domain-containing protein 100-like [Cucumis sativus]	-	-	-	-
Csa1G009880	0	0	0	0	0	0	--	--	-	-	-	-
Csa1G009890	13.5877	11.2523	11.0869	19.1487	14.1954	18.2807	--	DNAJ heat shock N-terminal domain-containing protein [Arabidopsis lyrata subsp. lyrata]	-	GO:0009536//plastid	-	GO:0009648//photoperiodism
Csa1G009900	3.1723	7.38675	5.8761	2.95196	6.26597	5.79863	--	Plant invertase/pectin methylesterase inhibitor superfamily protein [Theobroma cacao]	-	-	-	-
Csa1G009910	12.7422	10.877	13.1603	13.1752	13.5394	15.6446	--	PREDICTED: uncharacterized LOC101223607 [Cucumis sativus]	-	-	-	-
Csa1G009920	0.83261	1.29984	0.440068	0.764092	0.952283	0.9944	--	PREDICTED: pentatricopeptide repeat-containing protein At5g61370, mitochondrial-like [Cucumis sativus]	-	GO:0043231//intracellular membrane-bounded organelle	GO:0016772//transferase activity, transferring phosphorus-containing groups	-
Csa1G009930	32.4428	33.5894	29.9318	39.4501	33.9977	34.676	--	Galactosyl transferase GMA12/MNN10 family protein [Theobroma cacao]	-	GO:0031224//intrinsic component of membrane;GO:0044431//Golgi apparatus part	GO:0005488//binding;GO:0008194//UDP-glycosyltransferase activity;GO:0042285//xylosyltransferase activity	GO:0006006//glucose metabolic process;GO:0006073//cellular glucan metabolic process;GO:0048588//developmental cell growth
Csa1G010930	18.7053	19.0965	19.1924	23.4893	18.7194	20.4609	--	Galactosyl transferase GMA12/MNN10 family protein [Theobroma cacao]	-	GO:0031224//intrinsic component of membrane;GO:0044431//Golgi apparatus part	GO:0005488//binding;GO:0008194//UDP-glycosyltransferase activity;GO:0042285//xylosyltransferase activity	GO:0006006//glucose metabolic process;GO:0006073//cellular glucan metabolic process;GO:0048588//developmental cell growth
Csa1G010940	13.1053	7.72835	12.6609	8.49902	11.3824	8.78958	--	PREDICTED: LON peptidase N-terminal domain and RING finger protein 2-like [Cucumis sativus]	-	-	GO:0004713//protein tyrosine kinase activity;GO:0032550;GO:0042623//ATPase activity, coupled;GO:0046914//transition metal ion binding	GO:0006090//pyruvate metabolic process;GO:0006468//protein phosphorylation;GO:0009154//purine ribonucleotide catabolic process;GO:0016485//protein processing
Csa1G011440	6.67961	12.0053	3.939	14.1926	4.43871	5.29598	--	PREDICTED: probable receptor-like protein kinase At5g61350-like [Cucumis sativus]	-	GO:0043231//intracellular membrane-bounded organelle;GO:0044444//cytoplasmic part	GO:0004672//protein kinase activity;GO:0032550;GO:0046872//metal ion binding	GO:0006468//protein phosphorylation
Csa1G011450	44.6056	47.927	28.9269	26.4873	47.0258	34.5899	--	Os12g0577200 [Oryza sativa Japonica Group]	-	-	-	-
Csa1G011460	18.3549	31.6846	30.2072	10.7762	12.3493	16.5431	--	--	-	-	-	-
Csa1G011470	10.7701	6.87805	10.0497	7.70954	7.81424	6.51474	--	PREDICTED: formin-like protein 20-like [Cucumis sativus]	-	-	-	-
Csa1G011480	42.5765	50.0248	34.4061	37.165	45.6821	47.6851	--	HNH endonuclease domain-containing protein isoform 1 [Theobroma cacao]	-	GO:0009536//plastid	GO:0004518//nuclease activity;GO:0097159//organic cyclic compound binding	GO:0090304
Csa1G011490	10.5559	12.3432	9.72026	13.6063	23.951	16.3726	--	PREDICTED: mitochondrial import inner membrane translocase subunit tim16-like [Cucumis sativus]	-	GO:0005743//mitochondrial inner membrane	-	GO:0006626//protein targeting to mitochondrion
Csa1G011500	5.02619	2.73574	4.17673	3.71682	5.78937	4.83626	--	PREDICTED: probable LRR receptor-like serine/threonine-protein kinase At1g74360-like [Cucumis sativus]	-	-	-	-
Csa1G011510	3.39632	2.74643	4.6002	11.0655	10.46	15.9088	--	PREDICTED: probable LRR receptor-like serine/threonine-protein kinase At1g74360-like [Cucumis sativus]	-	GO:0031224//intrinsic component of membrane;GO:0043231//intracellular membrane-bounded organelle	GO:0004672//protein kinase activity;GO:0016791//phosphatase activity;GO:0032550	GO:0002252;GO:0006464//cellular protein modification process;GO:0006605//protein targeting;GO:0006796//phosphate-containing compound metabolic process;GO:0006984//ER-nucleus signaling pathway;GO:0007167//enzyme linked receptor protein signaling pathway;GO:0009617//response to bacterium;GO:0009620//response to fungus;GO:0009626//plant-type hypersensitive response;GO:0009627//systemic acquired resi…
Csa1G011520	5.51187	3.87932	4.73678	20.9694	12.2703	15.9637	--	PREDICTED: dCTP pyrophosphatase 1-like [Cucumis sativus]	-	-	-	-
Csa1G011530	1.37032	0.382961	1.08023	1.0661	0.550275	0.329756	--	PREDICTED: pentatricopeptide repeat-containing protein At4g21065-like [Cucumis sativus]	-	-	-	-
Csa1G011540	0	0	0.430492	0.126051	0.104057	0.385225	--	PREDICTED: transcription factor bHLH49-like [Cucumis sativus]	-	-	-	-
Csa1G011550	1.39536	0.761842	1.04697	1.64602	0.804173	1.21927	--	PREDICTED: LOW QUALITY PROTEIN: DNA annealing helicase and endonuclease ZRANB3-like [Cucumis sativus]	-	-	GO:0003676//nucleic acid binding;GO:0016787//hydrolase activity	GO:0008152//metabolic process
Csa1G011560	7.06604	3.04982	4.76884	5.49229	4.44512	5.063	--	PREDICTED: calponin homology domain-containing protein DDB_G0272472-like isoform X1 [Setaria italica]	-	-	-	-
Csa1G011570	63.8012	66.4498	49.1249	64.6947	52.6108	46.5055	--	PREDICTED: heparanase-like protein 1-like [Cucumis sativus]	-	GO:0005618//cell wall	GO:0016787//hydrolase activity	GO:0000902//cell morphogenesis
Csa1G011580	0	0	0	0	0	0	--	PREDICTED: LOW QUALITY PROTEIN: DNA annealing helicase and endonuclease ZRANB3-like [Cucumis sativus]	-	-	-	-
Csa1G011590	0.274107	0	0.165999	0	0	0	--	PREDICTED: F-box protein At1g47340-like [Cucumis sativus]	-	-	-	-
Csa1G012090	52.7073	73.3314	70.1103	70.446	73.9506	96.487	--	PREDICTED: protein ISD11-like [Cucumis sativus]	-	GO:0043231//intracellular membrane-bounded organelle	-	-
Csa1G012100	49.9738	80.4606	33.1738	109.776	61.7714	95.1563	--	PREDICTED: SNAP25 homologous protein SNAP33-like [Cucumis sativus]	ko04130//SNARE interactions in vesicular transport	GO:0044444//cytoplasmic part	-	GO:0009605//response to external stimulus
Csa1G012110	21.7068	19.5361	23.1588	15.2799	17.4221	16.7584	--	PREDICTED: zinc finger RNA-binding protein-like [Cicer arietinum]	-	-	-	-
Csa1G012120	5.24423	3.14098	2.99934	4.13286	3.37378	2.40861	--	PREDICTED: PR domain zinc finger protein 15-like, partial [Cucumis sativus]	-	-	-	-
Csa1G012130	34.9757	30.7578	34.7816	26.5912	27.243	34.9632	--	Os03g0425800 [Oryza sativa Japonica Group]	-	-	-	-
Csa1G012140	40.6852	31.267	31.3429	20.0877	33.7508	23.1443	--	PREDICTED: LRR repeats and ubiquitin-like domain-containing protein At2g30105-like [Cucumis sativus]	-	-	-	-
Csa1G012150	2.33426	4.38042	1.31586	12.0179	5.88536	8.31954	--	PREDICTED: UDP-glucose 6-dehydrogenase-like [Cucumis sativus]	ko01100//Metabolic pathways;ko01110//Biosynthesis of secondary metabolites;ko00500//Starch and sucrose metabolism;ko00520//Amino sugar and nucleotide sugar metabolism;ko00040//Pentose and glucuronate interconversions;ko00053//Ascorbate and aldarate metabolism	GO:0005576//extracellular region;GO:0043231//intracellular membrane-bounded organelle;GO:0044444//cytoplasmic part	GO:0000166//nucleotide binding;GO:0016616//oxidoreductase activity, acting on the CH-OH group of donors, NAD or NADP as acceptor	GO:0009226//nucleotide-sugar biosynthetic process;GO:0009664//plant-type cell wall organization
Csa1G012160	10.8194	11.262	10.6405	8.97766	11.0134	9.43529	--	PREDICTED: N-acetylglucosaminyl-phosphatidylinositol de-N-acetylase-like [Cucumis sativus]	ko01100//Metabolic pathways;ko00563//Glycosylphosphatidylinositol(GPI)-anchor biosynthesis	-	-	-
Csa1G012660	9.89181	5.21191	8.77168	9.81306	7.89143	8.05627	--	RNA helicase family protein isoform 1 [Theobroma cacao]	ko03040//Spliceosome	GO:0043231//intracellular membrane-bounded organelle	GO:0032550;GO:0042623//ATPase activity, coupled	GO:0003006//developmental process involved in reproduction;GO:0006305;GO:0007154//cell communication;GO:0009154//purine ribonucleotide catabolic process;GO:0030422//production of siRNA involved in RNA interference;GO:0035195//gene silencing by miRNA;GO:0045087//innate immune response
Csa1G013160	176.472	229.269	176.87	177.858	210.057	204.049	--	PREDICTED: protein Asterix-like isoform 2 [Cucumis sativus]	-	GO:0009536//plastid	-	GO:0046474//glycerophospholipid biosynthetic process
Csa1G013170	0	0.164238	0	0.0476075	0.0398483	0.0482022	--	PREDICTED: chaperone protein ClpB1-like [Cucumis sativus]	-	GO:0009526//plastid envelope;GO:0009532//plastid stroma	GO:0017111//nucleoside-triphosphatase activity;GO:0036094//small molecule binding;GO:0097159//organic cyclic compound binding;GO:1901363	GO:0000302//response to reactive oxygen species;GO:0006412//translation;GO:0009408//response to heat;GO:0009642//response to light intensity;GO:0033554//cellular response to stress
Csa1G013180	0.333347	0.386116	0	0	0	0	--	PREDICTED: chaperone protein ClpB4, mitochondrial-like [Cucumis sativus]	-	GO:0043231//intracellular membrane-bounded organelle;GO:0044444//cytoplasmic part	GO:0016462//pyrophosphatase activity;GO:0036094//small molecule binding;GO:0097159//organic cyclic compound binding;GO:1901363	GO:0016485//protein processing
Csa1G013190	0.682043	1.22777	0.600481	0.460418	0.226233	1.2014	--	PREDICTED: flavonoid 3'-monooxygenase-like [Cucumis sativus]	ko01100//Metabolic pathways;ko01110//Biosynthesis of secondary metabolites;ko00941//Flavonoid biosynthesis;ko00944//Flavone and flavonol biosynthesis	-	-	-
Csa1G013200	0	0	0	0	0	0	--	--	-	-	-	-
Csa1G013210	66.924	84.8377	71.5768	62.8479	36.1461	47.0706	--	PREDICTED: glucan endo-1,3-beta-glucosidase-like protein 2-like isoform 1 [Cucumis sativus]	-	-	-	-
Csa1G013220	39.3553	31.457	32.0036	29.76	29.9439	27.1744	--	PREDICTED: histone deacetylase 5-like [Cucumis sativus]	-	GO:0043231//intracellular membrane-bounded organelle	GO:0016811//hydrolase activity, acting on carbon-nitrogen (but not peptide) bonds, in linear amides	GO:0006486//protein glycosylation;GO:0006625//protein targeting to peroxisome;GO:0009062//fatty acid catabolic process;GO:0009913//epidermal cell differentiation;GO:0016570//histone modification
Csa1G013230	12.0086	8.31991	12.1324	11.9027	11.7448	10.9174	--	PREDICTED: dnaJ homolog subfamily C member 21-like [Cucumis sativus]	-	-	GO:0046872//metal ion binding	-
Csa1G013240	9.83572	7.32433	7.87829	10.7352	9.62098	9.19206	--	PREDICTED: uncharacterized mitochondrial carrier YMR166C-like [Cucumis sativus]	-	-	-	-
Csa1G013250	20.2604	24.7615	14.8053	25.9608	25.9434	23.1822	--	PREDICTED: respiratory burst oxidase homolog protein C-like [Cucumis sativus]	ko04626//Plant-pathogen interaction	GO:0016020//membrane	GO:0050664//oxidoreductase activity, acting on NAD(P)H, oxygen as acceptor	GO:0009987//cellular process;GO:0044710;GO:0050896//response to stimulus;GO:0065007//biological regulation
Csa1G013750	29.225	37.8195	19.2332	40.8767	31.9951	34.7344	--	PREDICTED: phosphoserine phosphatase, chloroplastic-like [Cucumis sativus]	ko01100//Metabolic pathways;ko00260//Glycine, serine and threonine metabolism	-	-	-
Csa1G013760	4.43028	2.32948	3.59663	3.45497	2.99378	2.82482	--	expressed protein [Oryza sativa Japonica Group]	-	-	-	-
Csa1G013770	206.207	264.581	186.955	254.365	251.963	233.164	--	PREDICTED: uncharacterized LOC101218446 [Cucumis sativus]	-	GO:0043231//intracellular membrane-bounded organelle	GO:0032550;GO:0046914//transition metal ion binding	GO:0006221//pyrimidine nucleotide biosynthetic process;GO:0006605//protein targeting;GO:0006950//response to stress;GO:0009908//flower development;GO:0016571//histone methylation
Csa1G013780	0	0	0	0	0	0	--	--	-	-	-	-
Csa1G013790	0	0	0	0	0	0	--	PREDICTED: dentin sialophosphoprotein-like [Cicer arietinum]	-	-	-	-
Csa1G013800	8.80778	8.54101	6.86471	11.7453	5.57901	6.06433	--	PREDICTED: replication protein A 70 kDa DNA-binding subunit-like [Cucumis sativus]	ko03420//Nucleotide excision repair;ko03030//DNA replication;ko03440//Homologous recombination;ko03430//Mismatch repair	GO:0043231//intracellular membrane-bounded organelle	GO:0003676//nucleic acid binding	GO:0000086//G2/M transition of mitotic cell cycle;GO:0000725//recombinational repair;GO:0006260//DNA replication;GO:0006305;GO:0009411//response to UV;GO:0009908//flower development;GO:0016458//gene silencing;GO:0034968//histone lysine methylation;GO:0048229//gametophyte development
Csa1G013810	84.8839	83.0915	76.6698	135.899	105.053	112.16	--	PREDICTED: ras GTPase-activating protein-binding protein 1-like [Cucumis sativus]	-	-	-	-
Csa1G014310	0	0	0	0	0	0	--	PREDICTED: transcription factor TCP5-like [Cucumis sativus]	-	-	-	GO:0003006//developmental process involved in reproduction;GO:0006952//defense response;GO:0007165//signal transduction;GO:0009058//biosynthetic process;GO:0016043//cellular component organization;GO:0016070//RNA metabolic process;GO:0048513//organ development;GO:0048827//phyllome development
Csa1G014320	5.44933	2.58857	3.64383	4.37846	3.84504	3.48691	--	PREDICTED: LOW QUALITY PROTEIN: uncharacterized LOC101202986 [Cucumis sativus]	-	-	-	-
Csa1G014330	23.9706	0	0	0	0	0	--	--	-	-	-	-
Csa1G014340	5.75421	3.65421	3.87849	5.55212	4.18964	3.65616	--	PREDICTED: uncharacterized LOC101203219 [Cucumis sativus]	-	-	-	-
Csa1G014350	0	0	0	0	0	0	--	--	-	-	-	-
Csa1G014360	13.2167	7.80992	13.4417	10.9179	8.74781	9.03049	--	Zinc finger CCCH domain-containing protein [Medicago truncatula]	-	-	-	-
Csa1G014370	4.02474	2.15888	3.20905	2.58824	2.91483	2.87279	--	Galactose oxidase/kelch repeat superfamily protein isoform 1 [Theobroma cacao]	-	-	-	-
Csa1G014380	132.745	102.879	119.64	56.9271	80.6077	72.5923	--	cell growth defect factor 1 [Arabidopsis thaliana]	-	GO:0009526//plastid envelope	GO:0001071//nucleic acid binding transcription factor activity;GO:0003676//nucleic acid binding	GO:0006351//transcription, DNA-templated;GO:0009657//plastid organization;GO:0016265//death;GO:0048506
Csa1G014390	0	0	0	0.205612	0	0	--	PREDICTED: uncharacterized LOC101205414 [Cucumis sativus]	-	GO:0016020//membrane	-	-
Csa1G014400	66.9205	88.4889	57.6684	243.326	160.211	243.225	--	PREDICTED: enolase 1, chloroplastic-like [Cucumis sativus]	ko01100//Metabolic pathways;ko01110//Biosynthesis of secondary metabolites;ko00010//Glycolysis / Gluconeogenesis;ko03018//RNA degradation	GO:0009532//plastid stroma;GO:0044445	GO:0016836//hydro-lyase activity;GO:0046872//metal ion binding	GO:0000904//cell morphogenesis involved in differentiation;GO:0006091//generation of precursor metabolites and energy
Csa1G014410	0	0	0	0	0	0	--	similar to trefoil factor [Cyanidioschyzon merolae strain 10D]	-	-	-	-
Csa1G014420	0.258695	0.155371	0.160709	0	0.113673	0.140548	--	PREDICTED: F-box protein At3g07870-like [Cucumis sativus]	-	-	-	-
Csa1G014430	0	0	0	0	0	0	--	PREDICTED: F-box protein At3g07870-like [Cucumis sativus]	-	-	-	-
Csa1G014440	19.8467	19.5137	13.4627	13.5057	14.8355	14.616	--	PREDICTED: 2-aminoethanethiol dioxygenase-like [Cucumis sativus]	ko01100//Metabolic pathways;ko00430//Taurine and hypotaurine metabolism	-	GO:0016702//oxidoreductase activity, acting on single donors with incorporation of molecular oxygen, incorporation of two atoms of oxygen	GO:0044710
Csa1G014450	5.49326	9.5705	5.02904	6.24494	4.3934	7.20941	--	PREDICTED: uncharacterized LOC101210006, partial [Cucumis sativus]	-	GO:0043229//intracellular organelle	-	GO:0007049//cell cycle
Csa1G014460	0.609654	1.46364	0.696085	1.27613	0	0	--	hypothetical protein MTR_6g026830 [Medicago truncatula]	-	-	-	-
Csa1G014470	71.5608	60.3204	58.9737	84.1096	82.099	76.1007	--	PREDICTED: probable phenylalanine--tRNA ligase beta subunit-like [Cucumis sativus]	ko00970//Aminoacyl-tRNA biosynthesis	GO:0044444//cytoplasmic part	GO:0003723//RNA binding;GO:0004812//aminoacyl-tRNA ligase activity;GO:0032550;GO:0046872//metal ion binding	GO:0006418//tRNA aminoacylation for protein translation
Csa1G014480	4.77855	4.73432	5.38032	2.87504	3.29531	2.59004	--	PREDICTED: uridine-cytidine kinase C-like [Cucumis sativus]	-	GO:0044444//cytoplasmic part	GO:0019206//nucleoside kinase activity;GO:0032550	GO:0001101//response to acid;GO:0006222//UMP biosynthetic process;GO:0006241//CTP biosynthetic process
Csa1G014490	35.8797	40.6207	30.7046	41.1475	52.2723	41.7828	--	PREDICTED: agmatine deiminase-like [Cucumis sativus]	ko01100//Metabolic pathways;ko00330//Arginine and proline metabolism	-	-	-
Csa1G014500	38.8153	46.9431	25.4893	51.9964	36.6187	37.5994	--	PREDICTED: probable serine/threonine-protein kinase DDB_G0291350-like [Cucumis sativus]	-	-	-	-
Csa1G014510	7.33815	7.76381	0	0	0	13.6381	--	PREDICTED: protein GLUTAMINE DUMPER 1-like [Fragaria vesca subsp. vesca]	-	-	-	-
Csa1G014520	0	2.30609	0	0	1.60792	0	--	--	-	-	-	-
Csa1G014530	9.71012	8.01872	11.9308	9.9337	19.3347	13.5016	--	PREDICTED: nonsense-mediated mRNA decay protein 2-like [Cicer arietinum]	-	GO:0044464	-	-
Csa1G015030	4.31605	1.54265	3.99665	2.8286	3.39436	3.23378	--	PREDICTED: protease 4-like [Cucumis sativus]	-	GO:0009526//plastid envelope;GO:0031224//intrinsic component of membrane;GO:0031976	GO:0004175//endopeptidase activity	GO:0016485//protein processing
Csa1G015040	0.545057	0.354197	0.354235	0.500255	0.128458	0.194224	--	PREDICTED: pentatricopeptide repeat-containing protein At1g18485-like [Cucumis sativus]	-	-	-	GO:0009451//RNA modification
Csa1G015050	13.8148	14.2413	8.95947	10.6509	10.7015	8.96015	--	PREDICTED: uncharacterized LOC101211493 [Cucumis sativus]	-	-	-	-
Csa1G015060	5.35849	4.07514	3.19025	6.19339	3.46997	4.4508	--	PREDICTED: WD repeat and HMG-box DNA-binding protein 1-like [Cucumis sativus]	-	-	-	-
Csa1G015070	0	0	0	0	0	0	--	--	-	-	-	-
Csa1G015080	20.8164	19.5503	14.3363	21.2298	19.7887	16.6734	--	PREDICTED: transcription factor BIM1-like [Cucumis sativus]	-	-	-	-
Csa1G015580	39.9776	34.7242	26.3418	26.8447	27.0825	22.1767	--	PREDICTED: DUF246 domain-containing protein At1g04910-like [Cucumis sativus]	-	GO:0033177//proton-transporting two-sector ATPase complex, proton-transporting domain	GO:0015077//monovalent inorganic cation transmembrane transporter activity	GO:0006754//ATP biosynthetic process
Csa1G015590	36.1808	31.4188	32.9432	24.9096	39.1822	25.226	--	PREDICTED: uncharacterized LOC101212458 [Cucumis sativus]	-	-	-	-
Csa1G015600	31.9	36.6688	30.8739	28.9041	20.3345	20.453	--	PREDICTED: uncharacterized LOC101220579 [Cucumis sativus]	-	-	-	-
Csa1G015610	20.0724	17.6823	26.4244	11.5831	25.0674	19.4923	--	DOF domain class transcription factor [Malus domestica]	-	-	-	-
Csa1G015620	0	0	0	0	0	0	--	--	-	-	-	-
Csa1G015630	0.299068	0.284824	0.17751	0.317374	0	0.417172	--	18S pre-ribosomal assembly protein gar2-related protein [Arabidopsis thaliana]	-	-	-	-
Csa1G015640	0.604412	0.287111	0.425503	1.04311	0.673788	2.26137	--	PREDICTED: uncharacterized LOC101212940 [Cucumis sativus]	-	-	-	-
Csa1G015650	1.65126	1.08442	1.10658	0.957517	0.372954	0.847346	--	Nucleic acid binding,ATP-dependent helicases,ATP binding,helicases,ATP-dependent helicases isoform 1 [Theobroma cacao]	-	GO:0043231//intracellular membrane-bounded organelle	GO:0017111//nucleoside-triphosphatase activity;GO:0097159//organic cyclic compound binding;GO:1901363	GO:0008152//metabolic process
Csa1G015660	18.0388	16.2553	14.5367	26.0272	15.8938	21.5139	--	PREDICTED: probable galacturonosyltransferase 11-like [Cucumis sativus]	ko01110//Biosynthesis of secondary metabolites;ko00500//Starch and sucrose metabolism;ko00520//Amino sugar and nucleotide sugar metabolism	-	GO:0016740//transferase activity	-
Csa1G015670	0.643495	1.52905	0	4.02737	1.29198	1.83712	--	PREDICTED: uncharacterized LOC101221050 [Cucumis sativus]	-	-	-	-
Csa1G015680	6.75454	8.79717	4.07589	5.8097	4.58204	3.78971	--	PREDICTED: squamosa promoter-binding-like protein 6-like [Cucumis sativus]	-	-	-	-
Csa1G015690	0	1.01298	1.0156	0.912383	1.00963	3.34068	--	PREDICTED: UDP-arabinopyranose mutase 1-like [Cucumis sativus]	-	GO:0005840//ribosome;GO:0005911//cell-cell junction;GO:0030312;GO:0031985//Golgi cisterna;GO:0044437	GO:0005488//binding;GO:0016866//intramolecular transferase activity;GO:0035251//UDP-glucosyltransferase activity	GO:0006970//response to osmotic stress;GO:0009225//nucleotide-sugar metabolic process;GO:0010038//response to metal ion;GO:0030243//cellulose metabolic process;GO:0048229//gametophyte development;GO:0071554//cell wall organization or biogenesis
Csa1G015700	3.91433	8.67269	4.24628	1.86955	3.03338	4.94868	--	PREDICTED: COBRA-like protein 4-like, partial [Cucumis sativus]	-	GO:0005618//cell wall;GO:0009986//cell surface;GO:0031225//anchored component of membrane;GO:0044437	-	GO:0006970//response to osmotic stress;GO:0009832//plant-type cell wall biogenesis;GO:0016049//cell growth;GO:0030198//extracellular matrix organization
Csa1G015710	235.097	261.417	224.004	254.585	279.032	230.933	--	PREDICTED: protein COBRA-like [Cucumis sativus]	-	GO:0005618//cell wall;GO:0005746//mitochondrial respiratory chain;GO:0005886//plasma membrane;GO:0009986//cell surface;GO:0031225//anchored component of membrane	GO:0015078//hydrogen ion transmembrane transporter activity	GO:0006970//response to osmotic stress;GO:0006996//organelle organization;GO:0007275//multicellular organismal development;GO:0009746;GO:0009826//unidimensional cell growth;GO:0010038//response to metal ion;GO:0030198//extracellular matrix organization;GO:0032535//regulation of cellular component size;GO:0042044//fluid transport;GO:0042546//cell wall biogenesis;GO:0043479;GO:0045333//cellular res…
Csa1G015720	84.8487	100.457	43.5463	154.596	81.0712	134.935	--	PREDICTED: pentatricopeptide repeat-containing protein At5g60960, mitochondrial-like [Cucumis sativus]	-	GO:0043231//intracellular membrane-bounded organelle	GO:0003676//nucleic acid binding	-
Csa1G015730	61.4527	39.9095	23.2136	61.6975	43.3576	59.9435	--	PREDICTED: pentatricopeptide repeat-containing protein At5g60960, mitochondrial-like [Cucumis sativus]	-	GO:0043231//intracellular membrane-bounded organelle	GO:0003676//nucleic acid binding	-
Csa1G015740	20.1819	19.942	18.2739	22.5896	22.968	19.5351	--	PREDICTED: probable acyl-activating enzyme 17, peroxisomal-like [Cucumis sativus]	-	-	GO:0016405//CoA-ligase activity	-
Csa1G015750	0	0	0	0	0	0	--	--	-	-	-	-
Csa1G015760	0	0	0	0	0	0	--	PREDICTED: F-box protein At3g07870-like [Cucumis sativus]	-	-	-	-
Csa1G015770	0	0	0	0	0	0	--	PREDICTED: F-box protein At3g07870-like [Cucumis sativus]	-	-	-	-
Csa1G015780	5.60163	7.08742	2.19255	3.94076	2.02301	0.813547	--	PREDICTED: probable calcium-binding protein CML15-like [Cucumis sativus]	ko04626//Plant-pathogen interaction	-	GO:0016628//oxidoreductase activity, acting on the CH-CH group of donors, NAD or NADP as acceptor;GO:0046872//metal ion binding	GO:0044710
Csa1G015790	8.12867	4.93641	6.12282	5.57793	4.91675	4.9004	--	PREDICTED: G patch domain-containing protein 1-like [Cucumis sativus]	-	GO:0043231//intracellular membrane-bounded organelle	GO:0003723//RNA binding	GO:0006402//mRNA catabolic process;GO:0007049//cell cycle;GO:0009755//hormone-mediated signaling pathway;GO:0009888//tissue development;GO:0016246//RNA interference;GO:0035195//gene silencing by miRNA;GO:0060918//auxin transport
Csa1G015800	83.9685	76.8194	87.6872	55.1892	79.0315	69.4412	--	PREDICTED: protein Dr1 homolog [Cucumis sativus]	-	GO:0043231//intracellular membrane-bounded organelle	GO:0003677//DNA binding;GO:0046983//protein dimerization activity	-
Csa1G015810	27.8664	19.5949	19.3347	10.4781	17.8458	15.0069	--	Dr1 [Theobroma cacao]	-	-	-	-
Csa1G015820	2.5196	1.44162	1.64827	2.91206	1.02225	2.04265	--	PREDICTED: kinesin-like protein KIF2C-like [Cucumis sativus]	-	GO:0005875//microtubule associated complex	GO:0003774//motor activity;GO:0015631//tubulin binding;GO:0032550	GO:0007017//microtubule-based process
Csa1G015830	0	0	0	1.20973	0	0.435771	--	PREDICTED: disease resistance response protein 206-like [Cucumis sativus]	-	-	-	-
Csa1G015840	20.1693	15.2628	21.9139	18.5918	22.5627	19.0847	--	PREDICTED: translation initiation factor eIF-2B subunit delta-like [Cucumis sativus]	ko03013//RNA transport	GO:0043231//intracellular membrane-bounded organelle	GO:0008135//translation factor activity, nucleic acid binding;GO:0032550	GO:0006412//translation
Csa1G015850	38.4526	29.6232	37.2671	31.458	35.0623	30.7283	--	PREDICTED: translation initiation factor eIF-2B subunit delta-like [Cucumis sativus]	ko03013//RNA transport	GO:0043231//intracellular membrane-bounded organelle	GO:0008135//translation factor activity, nucleic acid binding;GO:0032550	GO:0006412//translation
Csa1G015860	0	0	0.592174	0	0	0	--	PREDICTED: oleosin 16 kDa-like [Cucumis sativus]	-	-	-	-
Csa1G015870	9.12768	5.67742	8.11809	9.59236	10.7854	13.5425	--	PREDICTED: general transcription factor IIE subunit 1-like [Cucumis sativus]	-	-	-	-
Csa1G015880	0	0	140.626	115.743	244.347	0	--	CLE21 protein [Glycine max]	-	-	-	-
Csa1G020880	30.376	20.7313	25.5688	23.1836	21.2227	21.8805	--	PREDICTED: general transcription factor IIE subunit 1-like [Cucumis sativus]	ko03022//Basal transcription factors	-	GO:0003677//DNA binding	GO:0006366//transcription from RNA polymerase II promoter
Csa1G020890	0.294035	0	0.694346	0	0.12778	0.625803	--	PREDICTED: transcription factor TCP18-like [Cucumis sativus]	-	-	-	-
Csa1G020900	5.44216	3.49876	3.46119	4.45725	3.24217	3.46156	--	PREDICTED: DNA mismatch repair protein MSH2-like [Cucumis sativus]	ko03430//Mismatch repair	GO:0016020//membrane;GO:0032300//mismatch repair complex	GO:0003690//double-stranded DNA binding;GO:0032550	GO:0006281//DNA repair;GO:0007131//reciprocal meiotic recombination
Csa1G021900	35.38	32.2489	25.4635	26.5548	30.3214	23.9732	--	PREDICTED: LOW QUALITY PROTEIN: uncharacterized LOC101215825 [Cucumis sativus]	-	GO:0043231//intracellular membrane-bounded organelle;GO:0044444//cytoplasmic part	GO:0046914//transition metal ion binding	-
Csa1G021910	14.8158	11.9641	10.7517	17.4933	11.4447	11.2301	--	PREDICTED: protein DENND6B-like [Cucumis sativus]	-	GO:0009536//plastid	-	-
Csa1G021920	848.055	1379.59	722.946	789.425	994.495	839.378	--	PREDICTED: 40S ribosomal protein S28-like [Cucumis sativus]	ko03010//Ribosome	GO:0015935//small ribosomal subunit;GO:0016020//membrane;GO:0030312	GO:0005198//structural molecule activity	GO:0010467//gene expression
Csa1G021930	337.115	491.168	237.422	392.169	444.474	344.418	--	PREDICTED: 40S ribosomal protein S28-like [Cucumis sativus]	ko03010//Ribosome	GO:0015935//small ribosomal subunit;GO:0016020//membrane;GO:0030312	GO:0005198//structural molecule activity	GO:0010467//gene expression
Csa1G021940	1.82519	2.19201	3.93956	1.14116	3.10612	2.69351	--	PREDICTED: transcription factor DIVARICATA-like [Cucumis sativus]	-	-	GO:0005488//binding	GO:0001101//response to acid;GO:0006970//response to osmotic stress;GO:0009451//RNA modification;GO:0009725//response to hormone;GO:0010038//response to metal ion
Csa1G021950	0	0	0	33.8407	36.3467	0	--	ATP-dependent helicase/nuclease subunit A isoform 2, partial [Theobroma cacao]	-	GO:0043231//intracellular membrane-bounded organelle	-	GO:0006221//pyrimidine nucleotide biosynthetic process
Csa1G021960	0.292566	0.117393	0.592133	0	0.0865115	0.104423	--	PREDICTED: carbon catabolite repressor protein 4 homolog 3-like [Cucumis sativus]	-	-	-	-
Csa1G021970	36.6095	29.4675	34.2027	27.7644	27.539	25.8952	--	PREDICTED: actin-related protein 4-like [Cucumis sativus]	-	GO:0031981//nuclear lumen	-	GO:0003006//developmental process involved in reproduction;GO:0048571//long-day photoperiodism
Csa1G021980	0	0	0	0	0	0	--	PREDICTED: protein ASPARTIC PROTEASE IN GUARD CELL 1-like [Cucumis sativus]	-	-	-	-
Csa1G022480	0	0	0	0.106812	0	0	--	PREDICTED: protein ASPARTIC PROTEASE IN GUARD CELL 1-like [Cucumis sativus]	-	-	-	-
Csa1G022490	0.547051	0.211353	1.00266	1.35425	3.81304	8.23176	--	PREDICTED: protein ASPARTIC PROTEASE IN GUARD CELL 1-like [Cucumis sativus]	-	-	-	-
Csa1G022500	4.86374	1.81435	7.18257	2.05521	3.67192	3.13146	--	PREDICTED: aluminum-activated malate transporter 9-like [Cucumis sativus]	-	GO:0000325//plant-type vacuole	GO:0005216//ion channel activity	GO:0015740//C4-dicarboxylate transport
Csa1G022510	0	0	0	0	0.365777	0.920461	--	PREDICTED: uncharacterized GPI-anchored protein At1g27950 [Vitis vinifera]	-	-	-	-
Csa1G022520	21.441	15.6776	35.7356	5.69673	16.9253	12.2066	--	Os03g0710600 [Oryza sativa Japonica Group]	-	GO:0009536//plastid	-	-
Csa1G022530	2.26873	0.864491	2.50484	1.43097	2.45204	2.93881	--	Os01g0131300 [Oryza sativa Japonica Group]	-	-	-	-
Csa1G023030	4.82587	5.80899	6.83294	13.0941	14.5281	39.9544	--	PREDICTED: proline-rich receptor-like protein kinase PERK9-like [Cucumis sativus]	-	-	GO:0003824//catalytic activity	GO:0008152//metabolic process
Csa1G023040	3.25703	3.67331	4.01492	2.14108	2.1056	2.6574	--	PREDICTED: carbon catabolite repressor protein 4 homolog 5-like [Cucumis sativus]	-	-	-	GO:0005982//starch metabolic process;GO:0005984//disaccharide metabolic process
Csa1G023050	0.717775	0.191457	2.77413	0.0840629	0.638012	0.966301	--	PREDICTED: zinc finger protein CONSTANS-LIKE 16-like [Cucumis sativus]	-	-	-	-
Csa1G023060	12.2819	14.8611	21.764	28.8654	21.9551	39.4575	--	PREDICTED: LOB domain-containing protein 41-like [Cucumis sativus]	-	-	-	GO:0001101//response to acid;GO:0006351//transcription, DNA-templated
Csa1G023070	836.532	830.86	900.074	200.618	422.292	336.333	--	AT5g16110 [Arabidopsis lyrata subsp. lyrata]	-	-	-	-
Csa1G023080	9.85746	4.86424	10.2678	6.24283	10.6996	7.52381	--	PREDICTED: uncharacterized LOC101203868 [Cucumis sativus]	-	-	-	-
Csa1G023580	0.252194	0.584241	0.158686	1.48089	2.00891	4.84917	--	PREDICTED: NAC domain-containing protein 77-like [Cucumis sativus]	-	-	-	GO:0010087//phloem or xylem histogenesis;GO:0044260
Csa1G023590	20.7516	0	0	0	0	23.3058	--	--	-	-	-	-
Csa1G023600	12.9128	9.40548	11.3239	10.5168	8.43291	7.60703	--	PREDICTED: chloroplastic group IIA intron splicing facilitator CRS1, chloroplastic-like [Cucumis sativus]	-	GO:0009536//plastid	-	GO:0001101//response to acid;GO:0003006//developmental process involved in reproduction;GO:0006090//pyruvate metabolic process;GO:0009658//chloroplast organization;GO:0009668;GO:0016070//RNA metabolic process;GO:0016109;GO:0046471//phosphatidylglycerol metabolic process
Csa1G023610	6.37026	4.90314	5.42818	4.85929	5.53324	5.07952	--	PREDICTED: synaptotagmin-4-like [Cucumis sativus]	-	GO:0043231//intracellular membrane-bounded organelle	-	-
Csa1G023620	0	0	0	0	0	0	--	PREDICTED: ankyrin repeat-containing protein kinase A-like [Cicer arietinum]	-	GO:0043231//intracellular membrane-bounded organelle;GO:0044444//cytoplasmic part	-	GO:0044699
Csa1G024120	13.0642	6.13448	6.36565	6.24741	2.02027	8.31398	--	PREDICTED: LOW QUALITY PROTEIN: condensin-2 complex subunit D3-like, partial [Cucumis sativus]	-	GO:0000794//condensed nuclear chromosome	-	GO:0000070//mitotic sister chromatid segregation
Csa1G024130	23.6367	16.6488	20.7995	16.2287	23.296	20.6832	--	Gb:AAD20392.1 [Theobroma cacao]	-	-	-	-
Csa1G024140	10.6831	23.3806	0	30.8934	37.8902	0	--	--	-	-	-	-
Csa1G024150	4.21503	1.08207	6.9463	1.6329	3.05805	5.22189	--	PREDICTED: transcription factor BEE 3-like [Cucumis sativus]	-	-	GO:0005515//protein binding	-
Csa1G024160	2.80275	11.2671	1.0208	60.7303	23.503	82.3214	--	PREDICTED: myb-related protein 305-like [Cucumis sativus]	-	-	-	-
Csa1G024170	583.279	730.116	424.496	688.628	647.479	664.172	--	PREDICTED: 40S ribosomal protein S7-2-like isoform 1 [Cucumis sativus]	ko03010//Ribosome	GO:0005911//cell-cell junction;GO:0009536//plastid;GO:0015935//small ribosomal subunit;GO:0016020//membrane;GO:0030312;GO:0031981//nuclear lumen	GO:0005198//structural molecule activity	GO:0010467//gene expression
Csa1G024180	20.8608	12.5107	12.0331	13.5324	18.8381	13.9417	--	Os02g0221600 [Oryza sativa Japonica Group]	-	-	-	-
Csa1G024190	2.36966	1.86349	0.708113	1.49436	0.682145	1.8106	--	Copper-binding periplasmic protein [Theobroma cacao]	-	-	-	-
Csa1G024200	12.1784	10.7449	11.3929	5.3077	8.22671	7.31164	--	PREDICTED: mucin-1-like isoform X1 [Setaria italica]	-	GO:0043231//intracellular membrane-bounded organelle	-	-
Csa1G024210	12.5504	7.63615	14.6655	8.2329	11.8141	9.96989	--	Zinc finger protein-related isoform 1 [Theobroma cacao]	-	-	GO:0003824//catalytic activity;GO:0046914//transition metal ion binding	GO:0009267//cellular response to starvation
Csa1G024220	1.1745	16.5848	1.99606	30.8742	8.015	37.2764	--	Core-2/I-branching beta-1,6-N-acetylglucosaminyltransferase family protein isoform 1 [Theobroma cacao]	-	-	-	-
Csa1G024230	14.3489	15.2446	16.542	41.4911	29.3833	63.3997	--	PREDICTED: probable serine/threonine-protein kinase At1g18390-like [Cucumis sativus]	-	-	-	-
Csa1G024240	21.4103	19.1649	21.5437	19.9902	25.9512	22.7542	--	PREDICTED: uncharacterized LOC101208769 [Cucumis sativus]	-	-	-	-
Csa1G024250	4.36974	4.92829	6.36452	1.93681	2.42969	2.35105	--	PREDICTED: l-Ala-D/L-Glu epimerase-like [Cucumis sativus]	-	-	-	-
Csa1G024260	23.6729	21.8355	19.4856	33.0887	26.1692	26.8533	--	Ribosomal protein S24/S35, mitochondrial [Theobroma cacao]	-	-	-	-
Csa1G024270	19.5445	25.6505	14.9896	44.7892	20.2941	35.5206	--	PREDICTED: probable serine/threonine-protein kinase tsuA-like [Cicer arietinum]	-	-	-	-
Csa1G024280	0	0	0	0	0	0	--	--	-	-	-	-
Csa1G024290	6.00263	9.39018	5.84411	5.84444	7.75982	4.40819	--	PREDICTED: uncharacterized LOC101216222 [Cucumis sativus]	-	-	-	-
Csa1G024300	9.29583	5.96388	6.29774	6.85593	5.981	6.15087	--	PREDICTED: probable protein phosphatase 2C 8-like [Cucumis sativus]	-	-	-	-
Csa1G024800	11.3549	18.4992	1.56359	44.2648	8.32413	9.31115	--	PREDICTED: auxin-induced protein 5NG4-like [Cucumis sativus]	-	-	-	-
Csa1G024810	6.93108	5.63793	6.19249	8.52238	6.85723	6.30941	--	PREDICTED: probable ATP-dependent RNA helicase DHX36-like [Cucumis sativus]	ko03018//RNA degradation	-	GO:0016832//aldehyde-lyase activity;GO:0032550;GO:0042623//ATPase activity, coupled	GO:0006091//generation of precursor metabolites and energy;GO:0009154//purine ribonucleotide catabolic process
Csa1G024820	0	0	0	0	0	0	--	--	-	-	-	-
Csa1G024830	965.594	1069.55	943.994	1406.11	1026.14	1338.63	--	PREDICTED: guanine nucleotide-binding protein subunit beta-like protein-like [Cucumis sativus]	-	-	-	-
Csa1G024840	53.9697	51.7682	58.3311	42.6469	47.8693	38.5288	--	PREDICTED: peroxisome biogenesis protein 3-2-like [Cucumis sativus]	ko04146//Peroxisome	-	-	-
Csa1G024850	2.96983	2.34737	1.89691	1.5148	1.85586	1.601	--	PREDICTED: uncharacterized LOC101217184 [Cucumis sativus]	-	GO:0009536//plastid	-	GO:0006007//glucose catabolic process;GO:0009668;GO:0032958//inositol phosphate biosynthetic process
Csa1G024860	16.8954	32.1626	13.4115	98.0495	122.461	184.358	--	PREDICTED: probable glutathione S-transferase-like [Cucumis sativus]	ko00480//Glutathione metabolism	-	GO:0016765//transferase activity, transferring alkyl or aryl (other than methyl) groups;GO:0016846//carbon-sulfur lyase activity	-
Csa1G024870	32.0058	24.2462	26.7033	30.6332	28.9988	27.0364	--	PREDICTED: cyclin-dependent kinase D-1-like [Cucumis sativus]	ko03420//Nucleotide excision repair;ko03022//Basal transcription factors	-	GO:0004674//protein serine/threonine kinase activity;GO:0032550	GO:0006464//cellular protein modification process;GO:0006796//phosphate-containing compound metabolic process;GO:0044763
Csa1G024880	4.25161	1.73968	4.05066	1.63897	2.8989	3.63405	--	PREDICTED: MATE efflux family protein 7-like [Cucumis sativus]	-	GO:0031224//intrinsic component of membrane;GO:0044437	GO:0015291//secondary active transmembrane transporter activity	GO:0015893//drug transport;GO:0044763;GO:0051707//response to other organism
Csa1G024890	10.4119	8.42842	14.0925	8.69388	11.5368	13.0745	--	PREDICTED: MATE efflux family protein 9-like [Cucumis sativus]	-	GO:0031224//intrinsic component of membrane;GO:0044437	GO:0015291//secondary active transmembrane transporter activity	GO:0015893//drug transport;GO:0044763;GO:0051707//response to other organism
Csa1G024900	36.1869	49.8591	30.4904	74.4557	121.756	80.9471	--	PREDICTED: MATE efflux family protein 5-like [Cucumis sativus]	-	GO:0031224//intrinsic component of membrane;GO:0044437	GO:0015291//secondary active transmembrane transporter activity	GO:0015893//drug transport;GO:0044763;GO:0051707//response to other organism
Csa1G024910	2.19191	1.71465	3.28666	1.00083	1.91624	1.81697	--	PREDICTED: MATE efflux family protein 7-like [Cucumis sativus]	-	-	-	-
Csa1G024920	1.49763	1.41778	1.7086	1.44678	2.50623	1.11245	--	PREDICTED: alpha-dioxygenase 2-like [Cucumis sativus]	ko00592//alpha-Linolenic acid metabolism	-	GO:0016209//antioxidant activity;GO:0016701//oxidoreductase activity, acting on single donors with incorporation of molecular oxygen;GO:0016705//oxidoreductase activity, acting on paired donors, with incorporation or reduction of molecular oxygen;GO:0046906//tetrapyrrole binding	GO:0006631//fatty acid metabolic process;GO:0006950//response to stress;GO:0010260//organ senescence;GO:0043207
Csa1G024930	34.823	31.9843	39.596	38.629	45.4293	38.7481	--	hypothetical protein PRUPE_ppa024378mg [Prunus persica]	-	-	-	-
Csa1G024940	57.2782	57.6948	51.695	67.3251	72.6207	57.5743	--	PREDICTED: 66 kDa stress protein-like [Cucumis sativus]	-	GO:0044444//cytoplasmic part	-	-
Csa1G024950	26.2449	20.4905	31.0135	20.0996	18.7405	21.6342	--	PREDICTED: uncharacterized GPI-anchored protein At4g28100-like [Cucumis sativus]	-	-	-	-
Csa1G024960	0	0	0	0	0	0	--	AT-hook DNA-binding family protein [Theobroma cacao]	-	-	GO:0003676//nucleic acid binding;GO:0003682//chromatin binding	GO:0003006//developmental process involved in reproduction;GO:0010528;GO:0016573//histone acetylation;GO:0051574//positive regulation of histone H3-K9 methylation
Csa1G024970	0	0	0	0	0	0	--	AT-hook DNA-binding family protein [Theobroma cacao]	-	-	GO:0003677//DNA binding;GO:0003682//chromatin binding	GO:0003006//developmental process involved in reproduction;GO:0009416//response to light stimulus;GO:0010528;GO:0016573//histone acetylation;GO:0051574//positive regulation of histone H3-K9 methylation
Csa1G024980	1.92102	1.40038	1.6233	2.15289	1.63503	1.35564	--	PREDICTED: pentatricopeptide repeat-containing protein At4g02750-like [Cucumis sativus]	-	-	-	-
Csa1G024990	25.6959	22.0252	16.8039	28.4965	21.6362	20.9088	--	PREDICTED: mitogen-activated protein kinase 9-like [Cucumis sativus]	-	GO:0016020//membrane;GO:0043231//intracellular membrane-bounded organelle;GO:0044444//cytoplasmic part	GO:0004702//receptor signaling protein serine/threonine kinase activity;GO:0005515//protein binding;GO:0032550	GO:0000302//response to reactive oxygen species;GO:0001101//response to acid;GO:0006464//cellular protein modification process;GO:0006796//phosphate-containing compound metabolic process;GO:0009755//hormone-mediated signaling pathway;GO:0035556//intracellular signal transduction
Csa1G025000	9.59	7.43783	8.35701	7.6966	6.27267	6.81746	--	PREDICTED: golgin candidate 2-like [Cucumis sativus]	-	-	-	-
Csa1G025010	10.987	12.6207	15.1054	11.044	19.4594	12.6048	--	PREDICTED: ras-related protein RABA6a-like [Cucumis sativus]	-	GO:0016020//membrane;GO:0044424	GO:0003824//catalytic activity;GO:0032550	GO:0010087//phloem or xylem histogenesis;GO:0035556//intracellular signal transduction;GO:0045184//establishment of protein localization;GO:0045491//xylan metabolic process
Csa1G025020	31.7072	46.3051	30.4461	189.046	98.0341	208.14	--	PREDICTED: probable calcium-binding protein CML27-like [Cucumis sativus]	ko04626//Plant-pathogen interaction	GO:0016020//membrane;GO:0043231//intracellular membrane-bounded organelle	-	-
Csa1G025030	1.16441	0.909528	0.933172	1.26375	0.78052	0.889324	--	PREDICTED: pentatricopeptide repeat-containing protein At3g18020-like [Cucumis sativus]	-	-	GO:0046872//metal ion binding	-
Csa1G025040	0	0	0	0	0	0	--	PREDICTED: WUSCHEL-related homeobox 6-like [Cucumis sativus]	-	-	-	-
Csa1G025050	12.4458	13.1191	5.00736	14.5714	5.93293	6.58796	--	PREDICTED: phosphoethanolamine N-methyltransferase 1-like [Cucumis sativus]	ko00564//Glycerophospholipid metabolism	GO:0030529//ribonucleoprotein complex;GO:0044444//cytoplasmic part	GO:0008170//N-methyltransferase activity;GO:0016410//N-acyltransferase activity	GO:0000904//cell morphogenesis involved in differentiation;GO:0005982//starch metabolic process;GO:0005984//disaccharide metabolic process;GO:0006498;GO:0006575//cellular modified amino acid metabolic process;GO:0006595//polyamine metabolic process;GO:0006725//cellular aromatic compound metabolic process;GO:0009791//post-embryonic development;GO:0010016//shoot system morphogenesis;GO:0019695//cho…
Csa1G025070	2.01342	2.54839	2.23891	2.25003	7.92851	6.80799	--	PREDICTED: auxin efflux carrier component 1-like [Cucumis sativus]	-	GO:0005618//cell wall;GO:0005911//cell-cell junction;GO:0016323//basolateral plasma membrane;GO:0031224//intrinsic component of membrane;GO:0044424	-	GO:0003002//regionalization;GO:0009606//tropism;GO:0009793//embryo development ending in seed dormancy;GO:0009965//leaf morphogenesis;GO:0044763;GO:0060918//auxin transport
Csa1G025080	35.3235	18.1834	48.1796	9.36992	43.4837	29.6678	--	PREDICTED: probable ADP-ribosylation factor GTPase-activating protein AGD11-like [Cucumis sativus]	-	-	-	-
Csa1G025090	3.132	2.62263	1.80934	2.1119	2.80324	2.11445	--	T1N15.20 [Arabidopsis thaliana]	-	-	-	-
Csa1G025100	26.5584	18.4061	21.9987	34.5152	36.3966	32.5024	--	PREDICTED: translocon at the outer membrane of chloroplasts 64-like [Cucumis sativus]	-	GO:0031355	GO:0016811//hydrolase activity, acting on carbon-nitrogen (but not peptide) bonds, in linear amides;GO:0016879//ligase activity, forming carbon-nitrogen bonds	-
Csa1G025110	9.20294	7.13826	7.9094	16.0427	12.3645	14.0053	--	PREDICTED: prostaglandin E synthase 2-like [Cucumis sativus]	-	-	-	-
Csa1G025120	15.0785	13.9889	14.3507	13.95	10.0632	12.8625	--	PREDICTED: zinc finger protein VAR3, chloroplastic-like [Cucumis sativus]	-	-	-	-
Csa1G025130	56.0109	58.0339	40.0037	89.3622	97.1177	81.3052	--	PREDICTED: aldose 1-epimerase-like [Cucumis sativus]	ko01110//Biosynthesis of secondary metabolites;ko00010//Glycolysis / Gluconeogenesis	-	-	-
Csa1G025140	24.0013	11.7212	31.5726	17.8248	20.773	21.3225	--	PREDICTED: DEAD-box ATP-dependent RNA helicase 42-like isoform 1 [Cucumis sativus]	ko03040//Spliceosome	-	GO:0032550;GO:0042623//ATPase activity, coupled	GO:0009154//purine ribonucleotide catabolic process
Csa1G025150	3.04096	1.61005	2.09402	39.9983	14.3867	76.7396	--	PREDICTED: 60S ribosomal protein L19-2-like [Cucumis sativus]	ko03010//Ribosome	GO:0005911//cell-cell junction;GO:0015934//large ribosomal subunit;GO:0016020//membrane;GO:0031981//nuclear lumen	GO:0005198//structural molecule activity	GO:0010467//gene expression;GO:0022613//ribonucleoprotein complex biogenesis
Csa1G025160	19.8821	11.8579	17.5691	11.6194	12.5443	12.1096	--	Ketose-bisphosphate aldolase class-II family protein isoform 1 [Theobroma cacao]	ko01110//Biosynthesis of secondary metabolites;ko00903//Limonene and pinene degradation	GO:0043231//intracellular membrane-bounded organelle	GO:0016616//oxidoreductase activity, acting on the CH-OH group of donors, NAD or NADP as acceptor;GO:0016830//carbon-carbon lyase activity;GO:0046914//transition metal ion binding;GO:0048037//cofactor binding	GO:0006007//glucose catabolic process;GO:0006091//generation of precursor metabolites and energy;GO:0009081//branched-chain amino acid metabolic process
Csa1G025170	7.30615	4.17982	6.00763	8.05383	5.92647	6.50733	--	PREDICTED: probable GTP-binding protein EngB-like [Cucumis sativus]	-	-	-	-
Csa1G025180	531.711	839.986	529.935	473.665	793.57	883.604	--	Methyltransferase-related protein [Arabidopsis thaliana]	-	-	-	-
Csa1G025190	12.9804	12.3757	7.73628	26.7448	13.986	12.0407	--	Os01g0120900 [Oryza sativa Japonica Group]	-	-	-	-
Csa1G025200	4.55748	4.56196	5.29743	2.83175	5.25598	4.97536	--	PREDICTED: uncharacterized LOC101224031, partial [Cucumis sativus]	-	GO:0009534//chloroplast thylakoid	-	GO:0017004//cytochrome complex assembly
Csa1G025220	7.48654	4.85	9.35092	5.74652	10.7449	5.86455	--	Leucine Rich Repeat family protein, expressed [Oryza sativa Japonica Group]	-	-	-	-
Csa1G025230	0	0	0	0	0	0	--	--	-	-	-	-
Csa1G025240	12.3106	13.1922	17.8856	11.8667	13.0576	27.9389	--	pollen preferential protein [Lilium longiflorum]	-	-	-	-
Csa1G025250	3.92692	2.1774	2.08462	2.67949	1.07164	1.56402	--	Kinesin-like protein [Medicago truncatula]	-	GO:0015630//microtubule cytoskeleton;GO:0043234//protein complex;GO:0044430//cytoskeletal part	GO:0036094//small molecule binding;GO:0097159//organic cyclic compound binding;GO:1901363	-
Csa1G025260	4.05622	3.96014	10.1036	3.71561	4.60045	5.0623	--	Thylakoid lumenal P17.1 protein [Theobroma cacao]	-	GO:0043231//intracellular membrane-bounded organelle	GO:0005515//protein binding	-
Csa1G025270	37.055	28.4173	33.949	21.5241	25.6614	25.5304	--	PREDICTED: DNA-binding protein HEXBP-like, partial [Cucumis sativus]	-	-	GO:0005488//binding	-
Csa1G025770	24.2125	16.1281	21.1184	17.8258	16.1194	14.7063	--	PREDICTED: serine/threonine-protein kinase TOUSLED-like [Cucumis sativus]	-	GO:0009536//plastid	GO:0004672//protein kinase activity;GO:0005515//protein binding;GO:0032550	GO:0006464//cellular protein modification process;GO:0006796//phosphate-containing compound metabolic process
Csa1G025780	71.2842	67.9626	55.7516	62.9585	50.1752	80.1418	--	PREDICTED: lysosomal beta glucosidase-like [Cucumis sativus]	-	GO:0005618//cell wall;GO:0005911//cell-cell junction	GO:0015926//glucosidase activity	GO:0044238
Csa1G025790	3.6448	4.92677	2.91321	5.08169	3.48639	1.94128	--	PREDICTED: adipocyte plasma membrane-associated protein-like [Cucumis sativus]	-	-	GO:0016843	GO:0008152//metabolic process
Csa1G025800	47.7562	52.0534	28.3673	9.99577	7.95135	1.28428	--	PREDICTED: probable oxidosqualene cyclase-like [Cucumis sativus]	ko01100//Metabolic pathways;ko01110//Biosynthesis of secondary metabolites;ko00100//Steroid biosynthesis	-	GO:0016853//isomerase activity	-
Csa1G025810	70.0272	40.2019	42.5033	11.9519	10.522	3.00616	--	PREDICTED: probable oxidosqualene cyclase-like [Cucumis sativus]	ko01100//Metabolic pathways;ko01110//Biosynthesis of secondary metabolites;ko00100//Steroid biosynthesis	GO:0043231//intracellular membrane-bounded organelle	GO:0031559//oxidosqualene cyclase activity	GO:0006090//pyruvate metabolic process;GO:0006351//transcription, DNA-templated;GO:0006633//fatty acid biosynthetic process;GO:0006694//steroid biosynthetic process;GO:0006779//porphyrin-containing compound biosynthetic process;GO:0009668;GO:0016104//triterpenoid biosynthetic process;GO:0016109;GO:0046471//phosphatidylglycerol metabolic process;GO:0048229//gametophyte development
Csa1G025820	22.3319	29.2516	38.2508	0	0	0	--	PREDICTED: LOW QUALITY PROTEIN: probable oxidosqualene cyclase-like [Cucumis sativus]	ko01100//Metabolic pathways;ko01110//Biosynthesis of secondary metabolites;ko00100//Steroid biosynthesis	GO:0043231//intracellular membrane-bounded organelle	GO:0031559//oxidosqualene cyclase activity	GO:0009668;GO:0048229//gametophyte development
Csa1G025830	72.3811	48.6843	68.0024	47.7937	58.8785	53.1965	--	PREDICTED: tRNA pseudouridine synthase A-like [Cucumis sativus]	-	-	-	-
Csa1G025840	0.0910004	0.271371	0.166754	0.339159	0.0811719	0.19988	--	PREDICTED: probable LRR receptor-like serine/threonine-protein kinase RLK-like [Cucumis sativus]	-	GO:0016020//membrane	GO:0016301//kinase activity;GO:0016491//oxidoreductase activity	GO:0006796//phosphate-containing compound metabolic process;GO:0022414//reproductive process;GO:0044699;GO:0051704
Csa1G025850	0.236814	0.143142	1.56265	0.251102	0.614717	0.374515	--	PREDICTED: arginine decarboxylase-like [Cucumis sativus]	-	-	GO:0043168//anion binding	-
Csa1G025860	200.535	321.479	150.85	217.206	225.595	165.623	--	Pre T-cell antigen receptor alpha [Theobroma cacao]	-	GO:0005746//mitochondrial respiratory chain;GO:0030964	-	GO:0043094
Csa1G025870	2.33631	2.136	1.95508	0.794727	1.151	1.8671	--	PREDICTED: protease Do-like 5, chloroplastic-like [Cucumis sativus]	-	GO:0043231//intracellular membrane-bounded organelle	GO:0008233//peptidase activity	GO:0019538//protein metabolic process
Csa1G025880	42.917	42.0937	34.773	32.7064	47.4056	38.4564	--	Small nuclear ribonucleoprotein family protein isoform 2 [Theobroma cacao]	-	GO:0019028//viral capsid;GO:0032991//macromolecular complex;GO:0043231//intracellular membrane-bounded organelle	-	-
Csa1G025890	45.6012	40.7982	32.6752	53.3562	44.5942	46.4812	--	PREDICTED: probable ornithine aminotransferase-like [Cucumis sativus]	ko01100//Metabolic pathways;ko01110//Biosynthesis of secondary metabolites;ko00330//Arginine and proline metabolism	GO:0043231//intracellular membrane-bounded organelle	GO:0008483//transaminase activity;GO:0043168//anion binding;GO:0046914//transition metal ion binding	GO:0006527//arginine catabolic process;GO:0006560//proline metabolic process;GO:0006591//ornithine metabolic process;GO:0006972//hyperosmotic response;GO:0006996//organelle organization;GO:0007568//aging;GO:0009062//fatty acid catabolic process;GO:0033554//cellular response to stress;GO:0042742//defense response to bacterium
Csa1G025900	57.3213	44.9644	53.2174	35.0337	43.1195	35.3475	--	PREDICTED: F-box protein At5g46170-like [Cucumis sativus]	-	-	-	-
Csa1G025910	63.4515	42.4088	26.555	0	44.9562	65.607	--	--	-	-	-	-
Csa1G025920	19.5969	13.0476	22.3296	13.8345	17.0613	11.9865	--	PREDICTED: transcription factor TCP2-like [Cucumis sativus]	-	-	-	GO:0032502//developmental process
Csa1G025930	23.7967	61.6232	0	0	0	0	--	Nucleoside-triphosphatase THEP1 [Triticum urartu]	-	-	-	-
Csa1G025940	17.0227	8.84327	19.9046	20.8668	34.6179	28.923	--	PREDICTED: probable inositol transporter 2-like [Cucumis sativus]	-	GO:0031224//intrinsic component of membrane;GO:0042995//cell projection	GO:0005365//myo-inositol transmembrane transporter activity	GO:0006818//hydrogen transport;GO:0015791//polyol transport;GO:0015851//nucleobase transport;GO:0044763
Csa1G025950	50.3814	42.2518	37.6217	51.4617	39.1959	43.2244	--	PREDICTED: U2 small nuclear ribonucleoprotein B'' 2-like [Cucumis sativus]	ko03040//Spliceosome	GO:0016604//nuclear body;GO:0030532//small nuclear ribonucleoprotein complex	GO:0003723//RNA binding;GO:0036094//small molecule binding	GO:0000377
Csa1G025960	78.6452	110.713	93.0498	209.527	150.668	229.427	--	PREDICTED: probable WRKY transcription factor 33-like [Vitis vinifera]	ko04626//Plant-pathogen interaction	-	GO:0001071//nucleic acid binding transcription factor activity;GO:0003677//DNA binding	GO:0006351//transcription, DNA-templated;GO:0006970//response to osmotic stress;GO:0009408//response to heat;GO:0042221//response to chemical;GO:0051707//response to other organism
Csa1G025970	0.167421	0.0662545	0.135543	0.597642	0.151352	1.57248	--	PREDICTED: cation/H(+) antiporter 15-like [Cucumis sativus]	-	-	-	GO:0044765
Csa1G025980	127.993	160.168	121.38	143.307	129.508	138.16	--	PREDICTED: superoxide dismutase [Mn], mitochondrial-like isoform 1 [Cucumis sativus]	ko04146//Peroxisome	-	-	-
Csa1G025990	55.5126	59.8273	52.766	64.0035	55.449	61.81	--	PREDICTED: uncharacterized membrane protein At1g06890-like [Cucumis sativus]	-	-	-	-
Csa1G026000	34.1353	21.4532	37.3251	4.33613	6.94947	6.64012	--	Extra-large GTP-binding protein 3 [Theobroma cacao]	-	-	-	-
Csa1G027500	8.2541	6.87082	7.0825	6.781	7.27832	6.02679	--	PREDICTED: B3 domain-containing protein Os07g0679700-like [Cucumis sativus]	-	-	-	GO:0006351//transcription, DNA-templated;GO:0050789//regulation of biological process
Csa1G027510	7.5085	6.44756	7.39047	6.73273	8.90309	5.88572	--	PREDICTED: B3 domain-containing protein Os07g0679700-like [Cucumis sativus]	-	GO:0043231//intracellular membrane-bounded organelle	GO:0046872//metal ion binding	GO:0006351//transcription, DNA-templated;GO:0050789//regulation of biological process
Csa1G027520	19.7229	12.4594	28.7632	24.7605	41.6	41.8509	--	PREDICTED: probable LRR receptor-like serine/threonine-protein kinase At1g06840-like [Cucumis sativus]	-	GO:0031224//intrinsic component of membrane;GO:0043231//intracellular membrane-bounded organelle;GO:0044444//cytoplasmic part	GO:0004672//protein kinase activity;GO:0032550	GO:0006464//cellular protein modification process;GO:0006796//phosphate-containing compound metabolic process
Csa1G028020	20.3771	10.4418	15.9713	19.3795	36.4741	23.9672	--	PREDICTED: probable LRR receptor-like serine/threonine-protein kinase At1g06840-like [Cucumis sativus]	-	-	-	-
Csa1G028030	0	0	0	0	0	0	--	PREDICTED: uncharacterized LOC101210501, partial [Cucumis sativus]	-	GO:0043231//intracellular membrane-bounded organelle	-	GO:0007017//microtubule-based process;GO:1902410
Csa1G028040	17.7905	12.8316	16.383	18.1882	33.0774	16.8328	--	PREDICTED: probable LRR receptor-like serine/threonine-protein kinase At1g06840-like [Cucumis sativus]	-	-	-	-
Csa1G028050	0	0	0	20.78	0	90.4341	--	PREDICTED: eukaryotic translation initiation factor 2 subunit beta-like [Cucumis sativus]	ko03013//RNA transport	GO:0016020//membrane	GO:0008135//translation factor activity, nucleic acid binding	GO:0006412//translation
Csa1G028060	1.96166	1.58874	0.74581	0	1.73152	0.717202	--	--	-	-	-	-
Csa1G028070	35.3935	19.5725	26.2304	19.4731	20.2117	19.7583	--	Viral A-type inclusion protein repeat containing protein expressed [Medicago truncatula]	-	-	-	-
Csa1G029570	0.492043	2.04418	0.587367	1.8441	3.53456	5.40617	--	PREDICTED: transcription factor MYB44-like [Cucumis sativus]	-	GO:0043231//intracellular membrane-bounded organelle	-	GO:0001101//response to acid;GO:0009987//cellular process;GO:0044087
Csa1G029580	36.4658	21.8897	29.9309	29.3167	19.2655	22.7298	--	PREDICTED: uncharacterized LOC101208935 [Cucumis sativus]	-	-	GO:0004672//protein kinase activity;GO:0032550	GO:0006464//cellular protein modification process;GO:0006796//phosphate-containing compound metabolic process
Csa1G029590	48.0883	0	81.9573	51.7567	17.8209	0	--	--	-	-	-	-
Csa1G029600	222.999	266.269	192.832	314.873	227.635	252.411	--	Transmembrane 9 superfamily protein member [Medicago truncatula]	-	GO:0005618//cell wall;GO:0005911//cell-cell junction;GO:0031224//intrinsic component of membrane;GO:0044437	-	-
Csa1G029610	1.57577	0.951481	0.623722	1.41528	2.59433	1.42221	--	PREDICTED: CASP-like protein RCOM_1206790-like [Vitis vinifera]	-	-	-	-
Csa1G029620	1.06686	2.00929	0.957492	1.44098	0.838597	0.940911	--	C2H2-like zinc finger protein [Theobroma cacao]	-	-	-	-
Csa1G030620	39.5527	38.7373	36.1366	37.2547	41.3589	42.6172	--	dihydroxyacetone kinase family protein [Arabidopsis lyrata subsp. lyrata]	ko01100//Metabolic pathways;ko00561//Glycerolipid metabolism	GO:0044424	GO:0016301//kinase activity;GO:0032550	GO:0006796//phosphate-containing compound metabolic process;GO:0009247//glycolipid biosynthetic process;GO:0009267//cellular response to starvation;GO:0009414//response to water deprivation;GO:0009608//response to symbiont;GO:0019400
Csa1G030630	4.7535	3.10018	4.48333	4.4661	2.38355	3.41252	--	PREDICTED: N-alpha-acetyltransferase 40-like [Cucumis sativus]	-	-	GO:0016740//transferase activity	-
Csa1G030640	6.82088	5.49403	6.34941	8.63598	9.88783	10.598	--	PREDICTED: RNA polymerase II subunit A C-terminal domain phosphatase SSU72-like [Cucumis sativus]	-	GO:0009536//plastid	GO:0016791//phosphatase activity	GO:0006396//RNA processing;GO:0006464//cellular protein modification process;GO:0006796//phosphate-containing compound metabolic process
Csa1G030650	0	0	0	0	0	0	--	--	-	-	-	-
Csa1G030660	73.3543	101.673	0	99.8302	102.163	141.412	--	PREDICTED: RNA polymerase II subunit A C-terminal domain phosphatase SSU72-like [Cucumis sativus]	-	GO:0009536//plastid	GO:0016791//phosphatase activity	GO:0006396//RNA processing;GO:0006464//cellular protein modification process;GO:0006796//phosphate-containing compound metabolic process
Csa1G030670	9.59734	6.6279	8.63576	8.26435	6.43287	6.61568	--	Extra-large GTP-binding protein 3 [Theobroma cacao]	-	-	-	-
Csa1G030680	5.50147	4.04441	5.54231	3.78295	5.23261	2.62494	--	Extra-large GTP-binding protein 3 [Theobroma cacao]	-	-	GO:0017076//purine nucleotide binding;GO:0017111//nucleoside-triphosphatase activity;GO:0032403//protein complex binding;GO:0032550;GO:0043167//ion binding;GO:0060089	GO:0007166//cell surface receptor signaling pathway;GO:0009154//purine ribonucleotide catabolic process
Csa1G030690	18.3386	17.1534	13.5419	22.3469	18.1518	14.409	--	Kinase superfamily protein isoform 6 [Theobroma cacao]	-	-	GO:0004672//protein kinase activity	GO:0006796//phosphate-containing compound metabolic process
Csa1G031190	39.2383	31.459	39.323	39.163	34.7088	37.8833	--	Kinase superfamily protein isoform 7 [Theobroma cacao]	-	GO:0016020//membrane;GO:0044444//cytoplasmic part	GO:0004674//protein serine/threonine kinase activity;GO:0032550	GO:0006468//protein phosphorylation
Csa1G031200	2.58903	1.20124	3.10331	1.81305	1.19923	1.31601	--	PREDICTED: probable inactive receptor kinase At1g48480-like [Cucumis sativus]	-	GO:0016020//membrane	GO:0004672//protein kinase activity;GO:0036094//small molecule binding;GO:0097159//organic cyclic compound binding;GO:1901363	GO:0006796//phosphate-containing compound metabolic process
Csa1G031210	4.50026	1.59037	4.54068	2.99495	3.48318	3.41487	--	PREDICTED: chaperone protein DnaJ-like [Cucumis sativus]	-	GO:0043231//intracellular membrane-bounded organelle	GO:0005515//protein binding;GO:0032550;GO:0046914//transition metal ion binding	GO:0006950//response to stress;GO:0044267//cellular protein metabolic process
Csa1G031710	1.80368	1.21543	2.48396	0.833835	0.916005	0.980862	--	PREDICTED: dnaJ homolog subfamily B member 12-like [Cucumis sativus]	-	-	GO:0005515//protein binding;GO:0043169//cation binding;GO:0097159//organic cyclic compound binding;GO:1901363	GO:0006950//response to stress
Csa1G031720	0	0	0.0929548	0.0825131	0	0	--	PREDICTED: LOW QUALITY PROTEIN: L-ascorbate oxidase homolog [Cucumis sativus]	-	-	GO:0016682//oxidoreductase activity, acting on diphenols and related substances as donors, oxygen as acceptor;GO:0046914//transition metal ion binding	GO:0044710
Csa1G031730	17.5534	12.1667	25.3189	11.6129	33.122	31.1736	--	PREDICTED: glutamate decarboxylase-like [Cucumis sativus]	ko01100//Metabolic pathways;ko01110//Biosynthesis of secondary metabolites;ko00250//Alanine, aspartate and glutamate metabolism;ko00410//beta-Alanine metabolism;ko00650//Butanoate metabolism;ko00430//Taurine and hypotaurine metabolism	GO:0005911//cell-cell junction	GO:0005515//protein binding;GO:0016831//carboxy-lyase activity;GO:0043168//anion binding	GO:0009064//glutamine family amino acid metabolic process
Csa1G031740	3.44929	3.13879	3.326	2.49577	2.58378	1.98227	--	PREDICTED: protein tas-like [Cucumis sativus]	-	-	-	-
Csa1G031750	0.552621	0.399567	0.400739	0.76923	0.242095	0.587567	--	PREDICTED: homeobox-leucine zipper protein HDG11-like [Cucumis sativus]	-	GO:0043231//intracellular membrane-bounded organelle	GO:0001071//nucleic acid binding transcription factor activity;GO:0044212//transcription regulatory region DNA binding	GO:0000904//cell morphogenesis involved in differentiation;GO:0006351//transcription, DNA-templated;GO:0048437//floral organ development
Csa1G031760	0	0	0	0	0	0	--	--	-	-	-	-
Csa1G031770	18.6697	16.736	15.7288	14.5353	16.4452	11.9243	--	D-cysteine desulfhydrase isoform 1 [Theobroma cacao]	-	-	-	-
Csa1G031780	20.19	24.9509	20.9949	14.7632	23.786	21.7937	--	PREDICTED: 18.1 kDa class I heat shock protein-like [Cucumis sativus]	-	-	-	-
Csa1G031790	16.2867	11.4688	15.4569	16.9493	19.2566	17.9227	--	Cotton fiber expressed protein [Medicago truncatula]	-	-	-	-
Csa1G031800	0	0	0	0	0	0.331894	--	PREDICTED: early nodulin-55-2-like [Cucumis sativus]	-	GO:0016020//membrane	-	GO:0010053//root epidermal cell differentiation;GO:0048468//cell development
Csa1G031810	72.1693	83.8691	90.8308	101.715	102.539	104.816	--	PREDICTED: eukaryotic translation initiation factor 3 subunit G-like [Cucumis sativus]	ko03013//RNA transport	-	-	-
Csa1G031820	39.0725	39.1648	29.9131	52.4169	35.4389	41.2955	--	PREDICTED: WW domain-containing oxidoreductase-like [Cucumis sativus]	-	-	GO:0003824//catalytic activity	GO:0044710
Csa1G031830	3.51345	1.74584	2.45665	4.68941	3.44622	3.41059	--	PREDICTED: uncharacterized LOC101212854 [Cucumis sativus]	-	-	-	-
Csa1G031840	1.51261	1.39014	3.08675	1.77391	2.93142	1.47669	--	PREDICTED: small glutamine-rich tetratricopeptide repeat-containing protein alpha-like [Glycine max]	-	-	-	-
Csa1G031850	14.1234	19.8306	20.8442	8.53793	10.5268	6.94468	--	PREDICTED: xyloglucan endotransglucosylase/hydrolase protein 9-like [Cucumis sativus]	-	-	-	-
Csa1G031860	353.785	443.453	315.495	379.603	381.547	363.062	--	PREDICTED: transcription factor BTF3 homolog 4-like isoform 1 [Cucumis sativus]	-	GO:0043231//intracellular membrane-bounded organelle	-	GO:0006970//response to osmotic stress
Csa1G031870	156.306	179.687	194.252	157.174	165.646	163.587	--	OSJNBa0017B10.17 [Oryza sativa Japonica Group]	-	-	-	-
Csa1G031880	9.45208	18.0455	6.03541	23.4888	16.4038	24.09	--	Nucleotide-diphospho-sugar transferase family protein [Theobroma cacao]	-	-	-	-
Csa1G031890	6.35361	6.43648	6.07771	5.08735	4.62145	5.38344	--	PREDICTED: sucrose synthase 6-like [Cucumis sativus]	ko01100//Metabolic pathways;ko00500//Starch and sucrose metabolism	GO:0009536//plastid;GO:0030312	GO:0035251//UDP-glucosyltransferase activity	GO:0005984//disaccharide metabolic process;GO:0006950//response to stress;GO:0009247//glycolipid biosynthetic process;GO:0052545
Csa1G031900	179.182	142.256	186.415	128.301	110.128	115.386	--	PREDICTED: protein argonaute 1A-like [Cucumis sativus]	-	GO:0043231//intracellular membrane-bounded organelle;GO:0044425//membrane part;GO:0044444//cytoplasmic part	GO:0004519//endonuclease activity;GO:0008135//translation factor activity, nucleic acid binding	GO:0000904//cell morphogenesis involved in differentiation;GO:0003006//developmental process involved in reproduction;GO:0006305;GO:0006342//chromatin silencing;GO:0006412//translation;GO:0007015//actin filament organization;GO:0007059//chromosome segregation;GO:0007154//cell communication;GO:0009639//response to red or far red light;GO:0009725//response to hormone;GO:0009790//embryo development;…
Csa1G031910	0	0	0	0	0	0	--	PREDICTED: probable pectate lyase 16-like [Cicer arietinum]	ko00040//Pentose and glucuronate interconversions	-	-	-
Csa1G032410	6.01593	4.82883	7.28476	2.78819	2.27946	4.99287	--	PREDICTED: NAC domain-containing protein 74-like [Cucumis sativus]	-	-	GO:0003676//nucleic acid binding	GO:0006351//transcription, DNA-templated
Csa1G032420	6.96829	6.56042	3.9548	5.15272	3.49056	2.83098	--	F12M16.25 [Arabidopsis thaliana]	-	-	-	-
Csa1G032430	4.85758	5.55758	5.56168	5.3348	4.77557	4.58362	--	PREDICTED: 40S ribosomal protein S19, mitochondrial-like [Cucumis sativus]	-	GO:0009536//plastid	GO:0036094//small molecule binding;GO:0097159//organic cyclic compound binding	-
Csa1G032440	39.4369	22.1494	44.035	15.2185	31.6574	19.5002	--	PREDICTED: uncharacterized LOC101217341 [Cucumis sativus]	-	-	-	-
Csa1G032450	105.977	132.371	143.972	39.0898	14.3545	33.212	--	PREDICTED: BTB/POZ and TAZ domain-containing protein 1-like [Cucumis sativus]	-	-	-	-
Csa1G032460	0	0	0	0	0	0	--	--	-	-	-	-
Csa1G032470	27.0978	39.2041	19.8231	32.1315	33.1361	38.4805	--	PREDICTED: UPF0426 protein At1g28150, chloroplastic-like [Cucumis sativus]	-	GO:0016020//membrane	-	-
Csa1G032480	25.123	21.4505	15.6645	22.4206	33.1062	23.5963	--	Ankyrin repeat domain-containing protein 50 isoform 3 [Theobroma cacao]	-	GO:0043231//intracellular membrane-bounded organelle	-	-
Csa1G032490	17.6891	14.3938	16.0441	17.1108	15.2498	12.3724	--	PREDICTED: F-box/kelch-repeat protein At1g74510-like isoform 1 [Cucumis sativus]	-	-	-	-
Csa1G032990	1.28475	1.37521	2.77725	0	1.08711	0	--	PREDICTED: transcription factor bHLH135 [Vitis vinifera]	-	-	GO:0005515//protein binding	GO:0007275//multicellular organismal development;GO:0009416//response to light stimulus;GO:0009653//anatomical structure morphogenesis;GO:0009725//response to hormone;GO:0044763;GO:0050789//regulation of biological process
Csa1G033000	53.3609	50.4359	60.2666	49.691	66.5472	62.5798	--	PREDICTED: pectinesterase 3-like [Cucumis sativus]	-	GO:0043231//intracellular membrane-bounded organelle	GO:0016787//hydrolase activity	-
Csa1G033010	2.32733	4.09666	1.01118	3.18824	1.33976	2.74894	--	PREDICTED: microtubule-associated protein RP/EB family member 1B-like [Cucumis sativus]	-	GO:0005819//spindle;GO:0043231//intracellular membrane-bounded organelle;GO:0055028//cortical microtubule	GO:0015631//tubulin binding	GO:0003006//developmental process involved in reproduction;GO:0009612//response to mechanical stimulus;GO:0009630//gravitropism;GO:1902410
Csa1G033020	1.60193	1.53424	3.45426	0.337505	1.15954	0	--	PREDICTED: HVA22-like protein a-like [Cucumis sativus]	-	-	-	GO:0001101//response to acid;GO:0006972//hyperosmotic response
Csa1G033030	6.40958	10.067	5.05242	3.89069	3.98156	3.13423	--	PREDICTED: transcription factor TCP15-like [Cucumis sativus]	-	-	-	-
Csa1G033040	71.7642	80.0791	51.4112	57.981	55.4993	36.0946	--	PREDICTED: gibberellin 2-beta-dioxygenase 2-like [Cucumis sativus]	-	-	-	-
Csa1G033050	43.557	66.4777	22.809	43.4627	37.4855	23.0348	--	GA 7-oxidase [Cucumis sativus]	-	-	GO:0016706//oxidoreductase activity, acting on paired donors, with incorporation or reduction of molecular oxygen, 2-oxoglutarate as one donor, and incorporation of one atom each of oxygen into both donors	GO:0051553
Csa1G033070	6.2932	12.7188	4.92896	7.69324	2.49799	5.02079	--	--	-	-	-	-
Csa1G033080	1.13127	0.843657	1.91318	0.792691	1.45798	0.552721	--	PREDICTED: protein PHYTOCHROME KINASE SUBSTRATE 1-like [Cucumis sativus]	-	-	-	-
Csa1G033090	16.2698	15.4072	14.0459	16.3424	18.233	17.1137	--	Transcription regulators,zinc ion binding isoform 1 [Theobroma cacao]	-	-	-	-
Csa1G033100	0.394401	0.32115	0.895546	0.783534	0.348493	0.42658	--	Pentatricopeptide repeat (PPR) superfamily protein [Theobroma cacao]	-	-	-	-
Csa1G033110	1.84624	0	0.698514	0.644038	1.58449	1.30814	--	PREDICTED: LOW QUALITY PROTEIN: putative pentatricopeptide repeat-containing protein At1g74580-like [Cucumis sativus]	-	-	-	-
Csa1G033120	15.3789	18.4625	8.09805	57.6679	74.1574	100.716	--	PREDICTED: glutathione S-transferase U9-like [Cucumis sativus]	-	-	GO:0016740//transferase activity;GO:0016829//lyase activity	-
Csa1G033130	9.92222	7.24706	6.15238	16.0192	35.6058	21.8715	--	PREDICTED: glutathione S-transferase U9-like [Cucumis sativus]	-	GO:0043231//intracellular membrane-bounded organelle	GO:0003824//catalytic activity	GO:0009404//toxin metabolic process;GO:0014070//response to organic cyclic compound
Csa1G033140	6.94386	6.20907	1.75121	12.9634	8.07238	11.708	--	PREDICTED: glutathione S-transferase U9-like [Cucumis sativus]	-	-	GO:0016740//transferase activity;GO:0016829//lyase activity	-
Csa1G033150	0	0	0	0	0	0	--	--	-	-	-	-
Csa1G033160	8.46605	10.5475	6.26408	30.1674	38.4311	45.1632	--	PREDICTED: glutathione S-transferase U9-like [Cucumis sativus]	-	-	GO:0016829//lyase activity	-
Csa1G033170	0	0	0	0	0	0	--	PREDICTED: glutathione S-transferase U9-like [Cucumis sativus]	-	-	-	-
Csa1G033180	1.143	0.909936	1.14447	1.59399	0.663363	1.02731	--	PREDICTED: pentatricopeptide repeat-containing protein At1g74630-like [Cucumis sativus]	-	-	-	-
Csa1G033190	40.7299	46.1837	41.0585	93.2882	111.734	112.02	--	Alpha/beta-Hydrolases superfamily protein [Theobroma cacao]	-	-	-	-
Csa1G033200	0.152095	0	0.184417	0	0.135522	0	--	PREDICTED: myb-related protein 306-like [Cucumis sativus]	-	-	-	GO:0001101//response to acid;GO:0009725//response to hormone
Csa1G033210	6.86066	4.24839	2.91789	4.83356	2.54682	4.00334	--	PREDICTED: probable glucuronoxylan glucuronosyltransferase IRX7-like [Cucumis sativus]	-	-	-	-
Csa1G033220	6.86357	0	1.93743	0.881124	1.47978	0.930148	--	hypothetical protein PRUPE_ppa017808mg [Prunus persica]	-	-	-	-
Csa1G033230	70.5032	56.4337	69.3705	66.3263	98.3306	80.2695	--	RING/FYVE/PHD zinc finger superfamily protein isoform 3 [Theobroma cacao]	-	-	-	-
Csa1G033240	48.4471	59.633	46.038	21.5661	44.3776	48.4246	--	Os01g0815400 [Oryza sativa Japonica Group]	-	-	-	-
Csa1G033250	77.753	49.3927	98.1361	25.8443	48.0223	38.828	--	PREDICTED: dof zinc finger protein DOF3.3-like [Cucumis sativus]	-	-	-	-
Csa1G033260	0.310448	0.930174	0.386008	11.5106	10.4832	16.9234	--	PREDICTED: probable calcium-binding protein CML45-like [Cucumis sativus]	-	-	GO:0046872//metal ion binding	-
Csa1G033270	0	0	0	0	17.8994	0	--	--	-	-	-	-
Csa1G033280	7.21695	6.0796	5.78983	6.93093	6.48485	8.92565	--	Biotin/lipoate A/B protein ligase family [Theobroma cacao]	-	GO:0043231//intracellular membrane-bounded organelle	GO:0003824//catalytic activity	GO:0036211
Csa1G033290	1.80944	4.06517	0	3.47815	4.62007	3.30168	--	PV100 [Cucurbita maxima]	-	-	-	GO:0009987//cellular process
Csa1G033300	6.94425	6.17494	7.36155	5.57655	5.37294	5.92572	--	PREDICTED: LOW QUALITY PROTEIN: MADS-box transcription factor 55-like [Cucumis sativus]	-	-	-	GO:0008152//metabolic process
Csa1G033310	0.209113	0	0	0	0.096076	0.235577	--	PREDICTED: chlorophyll a-b binding protein P4, chloroplastic-like [Cucumis sativus]	ko00196//Photosynthesis - antenna proteins	-	-	-
Csa1G033320	0	0	0	0.854595	0	0.294209	--	PREDICTED: expansin-A15-like [Cucumis sativus]	-	GO:0030312	-	GO:0071555//cell wall organization
Csa1G038320	229.372	292.679	207.837	80.8378	96.7218	92.2761	--	PREDICTED: thioredoxin-like 1-1, chloroplastic-like [Cucumis sativus]	-	GO:0009532//plastid stroma;GO:0009941//chloroplast envelope	GO:0015036//disulfide oxidoreductase activity	GO:0018904;GO:0019725//cellular homeostasis
Csa1G038330	73.1259	83.0806	83.355	72.5494	106.177	81.8893	--	PREDICTED: uncharacterized endoplasmic reticulum membrane protein C16E8.02-like [Cucumis sativus]	-	-	-	-
Csa1G038340	18.6369	18.8666	19.81	11.6273	20.7255	11.8857	--	PREDICTED: NAC domain-containing protein 100-like [Cucumis sativus]	-	-	-	-
Csa1G038350	8.5466	8.56894	6.21366	11.9388	10.0865	10.3554	--	PREDICTED: galactoside 2-alpha-L-fucosyltransferase-like [Cucumis sativus]	-	-	GO:0031127//alpha-(1,2)-fucosyltransferase activity	GO:0044085;GO:0070085//glycosylation
Csa1G038360	92.7032	84.5342	82.6818	69.2474	105.135	73.1755	--	PREDICTED: ribulose-phosphate 3-epimerase, chloroplastic-like [Cucumis sativus]	ko01100//Metabolic pathways;ko01110//Biosynthesis of secondary metabolites;ko00040//Pentose and glucuronate interconversions;ko00710//Carbon fixation in photosynthetic organisms;ko00030//Pentose phosphate pathway	-	-	-
Csa1G038370	1.6569	0.829668	1.43472	1.68511	0.778227	0.787483	--	PREDICTED: pentatricopeptide repeat-containing protein At5g66520-like [Cucumis sativus]	-	-	-	-
Csa1G038380	26.7989	18.1213	25.2273	14.8216	19.1044	17.3158	--	PREDICTED: two-component response regulator-like APRR1-like [Cucumis sativus]	ko04712//Circadian rhythm - plant	-	GO:0004871//signal transducer activity	GO:0007165//signal transduction;GO:0010467//gene expression;GO:0044237//cellular metabolic process
Csa1G038390	14.7133	18.8631	13.8471	6.7715	11.7779	8.91886	--	hypothetical protein PRUPE_ppa012185mg [Prunus persica]	-	-	GO:0016740//transferase activity	-
Csa1G038890	65.3928	86.2064	28.7921	27.4467	25.0843	11.0324	--	Os12g0577200 [Oryza sativa Japonica Group]	-	-	-	-
Csa1G038900	2.45446	1.70858	2.28992	1.07951	0.729737	0.916313	--	PREDICTED: formin-like protein 20-like [Cucumis sativus]	-	-	-	-
Csa1G038910	7.78824	5.70665	6.24128	9.02863	7.05819	9.01521	--	PREDICTED: probable serine/threonine-protein kinase At1g54610-like [Cucumis sativus]	-	GO:0016020//membrane;GO:0043231//intracellular membrane-bounded organelle	GO:0004674//protein serine/threonine kinase activity;GO:0032550	GO:0006464//cellular protein modification process
Csa1G038920	0	0	0	0	18.9667	0	--	hypothetical protein GUITHDRAFT_163696 [Guillardia theta CCMP2712]	-	-	-	-
Csa1G038930	4.02938	5.84694	1.02592	0.929953	2.25087	3.28089	--	cp protein [Zea mays]	-	-	-	GO:0019538//protein metabolic process
Csa1G038940	15.7206	11.8764	12.128	12.5724	13.2555	12.3757	--	PREDICTED: uncharacterized LOC101221366 [Cucumis sativus]	-	-	-	-
Csa1G038950	5.40091	5.7981	4.13397	5.75087	8.98502	13.5794	--	PREDICTED: flavin-containing monooxygenase FMO GS-OX-like 9-like [Cucumis sativus]	-	-	GO:0000166//nucleotide binding;GO:0016709//oxidoreductase activity, acting on paired donors, with incorporation or reduction of molecular oxygen, NAD(P)H as one donor, and incorporation of one atom of oxygen	GO:0044710
Csa1G038960	0.390063	0.617999	0.268605	0.589061	0.986437	1.34479	--	PREDICTED: serine-rich adhesin for platelets-like [Cicer arietinum]	-	-	-	-
Csa1G038970	0.345728	0	0	0.24164	0	0.127394	--	PREDICTED: F-box protein At5g65850-like [Cucumis sativus]	-	-	-	-
Csa1G038980	10.7428	9.58692	9.1278	8.1716	11.5105	12.298	--	PREDICTED: heparanase-like protein 1-like [Cucumis sativus]	-	GO:0005618//cell wall	GO:0016787//hydrolase activity	GO:0000902//cell morphogenesis
Csa1G038990	4.51391	2.88747	2.74457	2.15319	2.34567	2.13984	--	PREDICTED: uncharacterized LOC101222069 [Cucumis sativus]	-	-	-	-
Csa1G039000	4.6016	3.26764	2.45692	2.8739	2.28355	2.97117	--	PREDICTED: transcription factor UNE10-like [Cucumis sativus]	-	-	-	-
Csa1G039010	194.247	169.953	116.655	96.6496	156.06	102.286	--	PREDICTED: LYR motif-containing protein 4-like [Cucumis sativus]	-	-	-	-
Csa1G039020	23.4812	21.152	19.1908	48.426	47.7353	48.053	--	PREDICTED: SNAP25 homologous protein SNAP33-like [Cucumis sativus]	ko04130//SNARE interactions in vesicular transport	-	-	-
Csa1G039030	1.00158	0	0.770133	0.358665	0.310154	0.747238	--	PREDICTED: uncharacterized protein LOC101215184 [Cucumis sativus]	-	-	-	-
Csa1G039040	8.68623	8.30135	8.00809	5.17835	7.08521	4.68609	--	myosin heavy chain-like protein [Arabidopsis thaliana]	-	-	-	-
Csa1G039050	1.72032	1.18558	1.57782	0.809925	0.894745	1.10799	--	ZPT4-4 [Petunia x hybrida]	-	-	-	-
Csa1G039060	8.10667	5.69333	8.28058	7.93275	10.113	10.5988	--	PREDICTED: diacylglycerol kinase 1-like [Cucumis sativus]	ko01100//Metabolic pathways;ko00564//Glycerophospholipid metabolism;ko04070//Phosphatidylinositol signaling system;ko00561//Glycerolipid metabolism	-	-	-
Csa1G039070	22.9624	12.659	19.0061	16.6856	12.1936	12.5896	--	PREDICTED: uncharacterized LOC101222546 [Cucumis sativus]	-	-	-	-
Csa1G039080	0	0	0	0	0	0	--	--	-	-	-	-
Csa1G039090	39.435	26.1857	41.9919	39.0141	37.2534	37.2383	--	Leo1-like family protein isoform 1 [Theobroma cacao]	-	-	-	-
Csa1G039100	0.880351	0.790146	1.22858	0.982771	2.28923	1.84802	--	PREDICTED: chaperone protein ClpB1-like [Cucumis sativus]	-	-	-	-
Csa1G039110	34.9785	34.8809	40.7328	31.2965	51.9503	29.3441	--	Transmembrane protein adipocyte-associated 1 isoform 2 [Theobroma cacao]	-	-	-	-
Csa1G039120	71.4471	48.1084	63.7754	88.0372	63.3735	68.5333	--	PREDICTED: LOW QUALITY PROTEIN: H/ACA ribonucleoprotein complex subunit 4-like [Cucumis sativus]	ko03008//Ribosome biogenesis in eukaryotes	-	-	-
Csa1G039130	30.9069	15.4965	26.4691	23.7668	16.5865	21.2065	--	PREDICTED: activating signal cointegrator 1 complex subunit 3-like [Cucumis sativus]	-	-	-	-
Csa1G039140	14.8895	7.23408	11.6567	11.2041	7.1026	7.68128	--	PREDICTED: activating signal cointegrator 1 complex subunit 3-like [Cucumis sativus]	-	-	-	-
Csa1G039150	9.55988	7.97123	13.9867	6.6265	9.36281	13.2017	--	PREDICTED: uncharacterized LOC101223019 [Cucumis sativus]	-	-	-	-
Csa1G039160	215.655	284.682	169.23	314.24	300.595	245.719	--	PREDICTED: ATP synthase subunit gamma, mitochondrial-like [Cucumis sativus]	ko01100//Metabolic pathways;ko00190//Oxidative phosphorylation	-	-	-
Csa1G039170	0	0	0	0.0925741	0	0	--	expressed protein [Oryza sativa Japonica Group]	-	-	-	-
Csa1G039180	27.7304	36.8053	28.9646	11.5979	15.4768	16.0606	--	PREDICTED: glycine-rich RNA-binding protein 2, mitochondrial-like [Cucumis sativus]	-	-	-	-
Csa1G039190	542.41	609.768	366.88	821.41	527.034	598.547	--	PREDICTED: glycine-rich RNA-binding protein 2, mitochondrial-like [Cucumis sativus]	-	-	-	-
Csa1G039200	2.74642	1.95573	2.80348	6.62107	8.69401	13.6149	--	PREDICTED: uncharacterized LOC101202747 [Cucumis sativus]	-	-	-	-
Csa1G039210	13.3608	9.87778	11.1386	10.4807	11.5717	7.9008	--	PREDICTED: presenilin-like protein At2g29900-like isoform 1 [Cucumis sativus]	-	-	-	-
Csa1G039220	32.6641	24.9677	33.1661	22.0898	33.1549	21.3857	--	PREDICTED: glycerophosphoryl diester phosphodiesterase-like [Cucumis sativus]	ko00564//Glycerophospholipid metabolism	-	-	-
Csa1G039230	171.332	145.701	198.281	76.9668	112.214	98.2045	--	PREDICTED: ninja-family protein AFP2-like [Cucumis sativus]	-	-	-	-
Csa1G039240	169.45	245.593	119.636	224.279	199.45	200.157	--	PREDICTED: mitochondrial import receptor subunit TOM5 homolog [Cucumis sativus]	-	-	-	-
Csa1G039250	8.03337	12.1732	9.66081	5.87134	5.80436	7.94546	--	Wiskott-Aldrich syndrome protein family member 2 [Theobroma cacao]	-	-	-	-
Csa1G039260	182.505	271.881	131.689	217.409	173.655	205.566	--	Os01g0763300 [Oryza sativa Japonica Group]	-	-	-	-
Csa1G039270	0	0	0	0	0	0	--	PREDICTED: transcription factor TCP17-like [Cucumis sativus]	-	-	-	-
Csa1G039280	17.777	16.0169	13.1075	14.5427	10.3766	10.3076	--	PREDICTED: LOW QUALITY PROTEIN: uncharacterized LOC101202986 [Cucumis sativus]	-	-	-	-
Csa1G039290	14.8267	8.23225	10.1273	9.67752	10.1261	9.98566	--	PREDICTED: uncharacterized LOC101203219 [Cucumis sativus]	-	-	-	-
Csa1G039300	0	0	0	0	0	0	--	PREDICTED: uncharacterized protein LOC101227191 [Cucumis sativus]	-	-	-	-
Csa1G039310	0.525667	0	0	0	0	0	--	PREDICTED: rhomboid protein 1, mitochondrial [Vitis vinifera]	-	-	-	-
Csa1G039320	9.32174	8.3351	7.69358	8.40916	9.83812	8.88895	--	RHOMBOID-like protein 12 isoform 3 [Theobroma cacao]	-	-	-	-
Csa1G039330	49.5055	48.35	42.6113	54.2561	56.5081	44.9668	--	PREDICTED: ABC transporter B family member 25-like [Cucumis sativus]	-	-	-	-
Csa1G039830	16.0491	15.47	19.3161	5.77976	10.0316	8.78602	--	PREDICTED: cytochrome P450 78A3-like [Cucumis sativus]	ko01100//Metabolic pathways;ko01110//Biosynthesis of secondary metabolites;ko00945//Stilbenoid, diarylheptanoid and gingerol biosynthesis;ko00903//Limonene and pinene degradation	-	-	-
Csa1G039840	3.11637	1.81195	1.89235	3.26094	1.90596	2.80014	--	PREDICTED: DNA polymerase alpha subunit B-like [Cucumis sativus]	ko01100//Metabolic pathways;ko00230//Purine metabolism;ko00240//Pyrimidine metabolism;ko03030//DNA replication	-	-	-
Csa1G039850	8.02516	8.97945	6.99765	7.53095	6.94343	6.03043	--	PREDICTED: LOW QUALITY PROTEIN: cleavage stimulation factor subunit 1-like [Cucumis sativus]	ko03015//mRNA surveillance pathway	-	-	-
Csa1G039860	0.783245	0	0.132536	0.597783	0.691765	0.596696	--	PREDICTED: COBRA-like protein 4-like, partial [Cucumis sativus]	-	-	-	-
Csa1G039870	0	0	0	17.442	0	0	--	PREDICTED: alpha-1,4-glucan-protein synthase [UDP-forming] 2-like [Cucumis sativus]	-	-	-	-
Csa1G039880	168.956	243.124	100.573	425.448	201.461	362.733	--	PREDICTED: alpha-1,4-glucan-protein synthase [UDP-forming] 2-like [Cucumis sativus]	-	-	-	-
Csa1G039890	12.1202	14.0128	9.76337	10.8311	12.0693	11.1139	--	PREDICTED: squamosa promoter-binding-like protein 6-like [Cucumis sativus]	-	-	-	-
Csa1G039900	0.489246	0.394206	0.383714	0.525662	0.443944	0.182967	--	PREDICTED: agamous-like MADS-box protein AGL9 homolog, partial [Cucumis sativus]	-	-	-	-
Csa1G039910	51.3456	34.1683	64.1669	30.4398	54.6651	35.847	--	PREDICTED: agamous-like MADS-box protein AGL8 homolog [Cucumis sativus]	-	-	-	-
Csa1G039920	2.02855	5.11385	0.911412	6.86616	3.22998	3.56606	--	PREDICTED: uncharacterized LOC101221050 [Cucumis sativus]	-	-	-	-
Csa1G039930	16.0374	14.5656	14.6319	8.12505	8.12392	6.99721	--	PREDICTED: ADP,ATP carrier protein ER-ANT1-like [Cucumis sativus]	-	-	-	-
Csa1G039940	0	0	0	0	0.586659	0	--	breaking of asymmetry in the stomatal lineage protein [Arabidopsis thaliana]	-	-	-	-
Csa1G039950	23.3902	21.0608	18.1945	15.1995	13.2656	20.8152	--	Hop-interacting protein THI110 [Solanum lycopersicum]	-	-	-	-
Csa1G039960	1.93827	5.2594	4.49411	3.25915	4.65226	5.98343	--	PREDICTED: dof zinc finger protein DOF1.2-like [Cucumis sativus]	-	-	-	-
Csa1G039970	4.36877	2.77515	1.92359	6.68582	2.4791	4.26636	--	PREDICTED: DUF246 domain-containing protein At1g04910-like [Cucumis sativus]	-	-	-	-
Csa1G039980	15.1294	10.0989	18.9887	9.83484	11.5083	9.80225	--	PREDICTED: transcription factor BIM1-like [Cucumis sativus]	-	-	-	-
Csa1G039990	12.2044	7.27028	15.1061	10.7639	13.4851	12.5348	--	Os06g0283200 [Oryza sativa Japonica Group]	-	-	-	-
Csa1G040000	0	0	3.13293	0	0	0	--	--	-	-	-	-
Csa1G040010	0	0	0	0	0	0	--	PREDICTED: light-inducible protein CPRF3-like [Cucumis sativus]	-	-	-	-
Csa1G040510	0	0	0	0	0	0	--	--	-	-	-	-
Csa1G040520	0	0	0	0	0	0	--	GTPase IMAP family member 1, putative [Theobroma cacao]	-	-	-	-
Csa1G041520	0	0	0	0	0	0	--	T2.11 [Malus x robusta]	-	-	-	-
Csa1G041530	287.23	436.311	179.248	301.477	266.831	290.377	--	PREDICTED: H/ACA ribonucleoprotein complex subunit 2-like protein-like [Cucumis sativus]	ko03008//Ribosome biogenesis in eukaryotes	-	-	-
Csa1G041540	39.6582	39.2836	36.9644	34.265	47.3318	36.3661	--	serine/threonine-protein kinase 16-like [Cucumis sativus]	-	-	-	-
Csa1G041550	1.0871	0.853302	0.429559	0.772518	0.992093	0.198771	--	PREDICTED: uncharacterized LOC101205414 [Cucumis sativus]	-	-	-	-
Csa1G041560	9.88315	5.75477	10.6028	5.3767	5.29752	6.79097	--	PREDICTED: calcium sensing receptor, chloroplastic-like [Cucumis sativus]	-	-	-	-
Csa1G041570	68.8772	49.4321	45.063	144.28	75.2899	121.954	--	Phospholipid-transporting ATPase [Medicago truncatula]	-	-	-	-
Csa1G042070	48.5611	40.3162	35.7797	76.0318	37.7151	57.6002	--	aminophospholipid ATPase [Populus trichocarpa]	-	-	-	-
Csa1G042090	9.0268	6.96587	8.72297	2.67866	6.08918	3.6375	--	Dr1 [Theobroma cacao]	-	-	-	-
Csa1G042100	37.6024	32.2144	23.5772	51.4459	35.8531	41.5868	--	PREDICTED: DEAD-box ATP-dependent RNA helicase 27-like [Cucumis sativus]	-	-	-	-
Csa1G042110	0.387638	0.438138	0.459642	0.79826	0	0	--	PREDICTED: early nodulin-like protein 1-like [Cucumis sativus]	-	-	-	-
Csa1G042120	10.2156	7.74116	8.20893	13.3455	11.8368	11.2839	--	Nuclear-interacting partner of ALK [Medicago truncatula]	-	-	-	-
Csa1G042130	0.593578	0.140721	0.7269	0	0.10387	0	--	PREDICTED: peptidyl-prolyl cis-trans isomerase CYP20-2, chloroplastic-like [Cucumis sativus]	-	-	-	-
Csa1G042140	26.2498	27.2615	23.3336	35.6556	29.7533	29.6869	--	PREDICTED: single-stranded DNA-binding protein, mitochondrial-like [Cucumis sativus]	ko03030//DNA replication;ko03440//Homologous recombination;ko03430//Mismatch repair	-	-	-
Csa1G042150	16.0881	14.7034	12.5026	14.0328	24.0212	12.9065	--	Adenine nucleotide alpha hydrolases-like superfamily protein isoform 2 [Theobroma cacao]	-	-	-	-
Csa1G042160	170.741	142.12	238.601	80.0756	142.061	141.993	--	PREDICTED: general transcription factor IIE subunit 1-like [Cucumis sativus]	-	-	-	-
Csa1G042170	24.2403	16.9279	21.2675	18.9444	16.466	19.3076	--	PREDICTED: transcription initiation factor TFIID subunit 2-like [Cucumis sativus]	ko03022//Basal transcription factors	-	-	-
Csa1G042180	0	0	0	0.141941	0	0	--	PREDICTED: transcription factor TCP18-like [Glycine max]	-	-	-	-
Csa1G042190	0	0	0	0	0	0	--	ROTUNDIFOLIA like 21 [Theobroma cacao]	-	-	-	-
Csa1G042200	69.117	53.1126	78.7917	29.5493	47.1336	37.805	--	PREDICTED: lipase 3-like [Cucumis sativus]	-	-	-	-
Csa1G042210	8.4471	7.80618	9.43163	1.51174	5.93821	5.6104	--	PREDICTED: ATP-dependent Clp protease adapter protein ClpS-like [Cucumis sativus]	-	-	-	-
Csa1G042220	5.50803	6.2481	6.87691	17.1408	9.57335	11.9396	--	PREDICTED: protein ASPARTIC PROTEASE IN GUARD CELL 1-like [Cucumis sativus]	-	-	-	-
Csa1G042230	5.33683	4.17709	4.76955	8.1468	6.42433	4.56255	--	PREDICTED: peptidyl-tRNA hydrolase, chloroplastic-like [Cucumis sativus]	-	-	-	-
Csa1G042240	15.3371	11.9575	13.2833	17.3536	13.0592	12.6638	--	Stomatal cytokinesis defective / SCD1 protein (SCD1) isoform 1 [Theobroma cacao]	-	-	-	-
Csa1G042250	58.2183	40.7418	45.1382	43.787	52.2445	42.6674	--	PREDICTED: aspartic proteinase Asp1-like [Cucumis sativus]	-	-	-	-
Csa1G042260	15.5687	9.03693	14.3807	5.0867	13.0663	6.17408	--	PREDICTED: heavy metal-associated isoprenylated plant protein 26-like [Cucumis sativus]	-	-	-	-
Csa1G042270	15.6256	20.9588	14.0913	101.092	126	128.372	--	PREDICTED: uncharacterized LOC101204892, partial [Cucumis sativus]	-	-	-	-
Csa1G042280	69.0643	52.3894	51.4949	183.728	219.539	299.523	--	Proline-rich receptor protein kinase PERK10 isoform 1 [Theobroma cacao]	-	-	-	-
Csa1G042290	28.7644	16.5222	32.4769	19.021	27.4597	26.2372	--	PREDICTED: ethylene-responsive transcription factor CRF4-like [Cucumis sativus]	-	-	-	-
Csa1G042300	0	0	0	0	0	0	--	--	-	-	-	-
Csa1G042310	282.787	338.046	297.09	322.44	378.573	289.651	--	PREDICTED: NADH dehydrogenase [ubiquinone] 1 beta subcomplex subunit 10-B-like isoform 1 [Cucumis sativus]	ko01100//Metabolic pathways;ko00190//Oxidative phosphorylation	-	-	-
Csa1G042320	17.8545	17.345	22.548	21.481	22.0105	27.8714	--	PREDICTED: uncharacterized LOC101206596 [Cucumis sativus]	-	-	-	-
Csa1G042330	18.07	15.6663	11.9744	19.8595	17.0052	16.1758	--	PREDICTED: extended synaptotagmin-1-like [Cucumis sativus]	-	-	-	-
Csa1G042340	0.76137	1.66575	0.615635	0.529083	0	0.427252	--	PREDICTED: transcription factor BEE 3-like [Cucumis sativus]	-	-	-	-
Csa1G042350	0.856249	2.88924	1.19768	13.5913	11.6715	32.9451	--	PREDICTED: transcription factor MYB3-like [Cucumis sativus]	-	-	-	-
Csa1G042360	471.472	602.835	290.967	483.021	570.496	451.98	--	PREDICTED: 40S ribosomal protein S7-like [Cucumis sativus]	ko03010//Ribosome	-	-	-
Csa1G042370	2.33909	2.06862	2.04689	5.41542	4.32776	4.61198	--	PREDICTED: G-type lectin S-receptor-like serine/threonine-protein kinase B120-like [Cucumis sativus]	-	-	-	-
Csa1G042380	0.660555	1.5129	0	2.0302	1.69552	0.72407	--	PREDICTED: G-type lectin S-receptor-like serine/threonine-protein kinase B120-like [Cucumis sativus]	-	-	-	-
Csa1G042390	40.4125	35.9221	33.3179	33.2863	37.9831	35.5868	--	PREDICTED: AMSH-like ubiquitin thioesterase 1-like [Cucumis sativus]	ko04144//Endocytosis	-	-	-
Csa1G042400	1.906	2.18305	0.665106	1.12232	1.19753	1.50629	--	Copper-binding periplasmic protein [Theobroma cacao]	-	-	-	-
Csa1G042410	8.69142	6.02532	11.4969	3.29795	5.52299	4.21504	--	PREDICTED: uncharacterized protein LOC100775355 [Glycine max]	-	-	-	-
Csa1G042420	12.1274	10.083	8.17396	10.1547	8.60845	8.36842	--	PREDICTED: AP-3 complex subunit delta-like [Cucumis sativus]	-	-	-	-
Csa1G042430	7.88101	6.62531	4.99502	9.2695	5.13172	6.51846	--	PREDICTED: uncharacterized LOC101207079 [Cucumis sativus]	-	-	-	-
Csa1G042440	0	0.283179	0.14202	0.888378	0.107842	1.64773	--	PREDICTED: uncharacterized LOC101207320 [Cucumis sativus]	-	-	-	-
Csa1G042450	0	0	0	0	0	0	--	PREDICTED: uncharacterized protein LOC101207320 [Cucumis sativus]	-	-	-	-
Csa1G042460	49.4089	52.2707	37.1736	106.684	126.745	103.629	--	Calmodulin-binding protein [Medicago truncatula]	-	-	-	-
Csa1G042470	0	0	0	0	0	0	--	PREDICTED: uncharacterized protein LOC101232617 [Cucumis sativus]	-	-	-	-
Csa1G042480	2.20968	1.67081	1.60383	2.2177	1.88329	1.65098	--	PREDICTED: probable serine/threonine-protein kinase At1g18390-like [Cucumis sativus]	-	-	-	-
Csa1G042490	4.685	2.09208	3.34632	4.62809	4.56736	3.73875	--	PREDICTED: probable receptor-like protein kinase At5g39020-like [Cucumis sativus]	-	-	-	-
Csa1G042500	6.87628	2.77322	5.74077	2.8677	4.40573	2.98419	--	PREDICTED: probable receptor-like protein kinase At1g67000-like [Cucumis sativus]	-	-	-	-
Csa1G042510	1.21668	0.537975	0.833879	0.364429	0.474855	0.523593	--	PREDICTED: probable receptor-like protein kinase At1g67000-like [Cucumis sativus]	-	-	-	-
Csa1G042520	30.5963	26.1096	24.8574	37.4614	34.9043	37.6644	--	PREDICTED: probable serine/threonine-protein kinase At1g18390-like [Cucumis sativus]	-	-	-	-
Csa1G042530	2.85827	0.88928	0.95602	2.44608	1.15293	1.17611	--	PREDICTED: probable serine/threonine-protein kinase At1g18390-like [Cucumis sativus]	-	-	-	-
Csa1G042540	14.5703	10.1112	8.33543	15.9328	11.2785	12.5319	--	PREDICTED: probable receptor-like protein kinase At1g67000-like [Cucumis sativus]	-	-	-	-
Csa1G042550	9.03453	4.75187	4.98524	6.53176	2.46297	4.88917	--	ATP binding microtubule motor family protein isoform 1 [Theobroma cacao]	-	-	-	-
Csa1G042560	315.149	281.319	389.257	187.78	348.797	366.191	--	PREDICTED: non-specific lipid-transfer protein 2-like [Cucumis sativus]	-	-	-	-
Csa1G042570	44.6397	46.0174	40.349	17.918	36.1718	29.1792	--	PREDICTED: reticulon-like protein B9-like [Cucumis sativus]	-	-	-	-
Csa1G042580	46.9843	25.6512	75.5373	8.48873	24.7397	11.6462	--	predicted protein [Populus trichocarpa]	-	-	-	-
Csa1G042590	22.7542	20.5077	14.1171	22.9018	16.9293	15.5144	--	Ribosomal protein S24/S35, mitochondrial [Theobroma cacao]	-	-	-	-
Csa1G042600	28.889	21.6516	25.8691	23.1776	30.7873	25.6494	--	PREDICTED: LOW QUALITY PROTEIN: uncharacterized LOC101216634 [Cucumis sativus]	-	-	-	-
Csa1G042610	2.50648	2.62042	2.77205	3.02726	2.56737	3.25832	--	PREDICTED: LOW QUALITY PROTEIN: uncharacterized LOC101216390 [Cucumis sativus]	-	-	-	-
Csa1G042620	1.60106	2.37888	1.10897	5.41094	2.4907	2.26293	--	PREDICTED: UDP-N-acetylglucosamine--N-acetylmuramyl-(pentapeptide) pyrophosphoryl-undecaprenol N-acetylglucosamine transferase-like [Cucumis sativus]	ko01100//Metabolic pathways	-	-	-
Csa1G042630	1.59725	4.33694	1.58856	6.05795	3.91904	3.50203	--	PREDICTED: uncharacterized LOC101216222 [Cucumis sativus]	-	-	-	-
Csa1G042640	30.611	22.1636	33.5955	25.3319	34.1334	29.9287	--	PREDICTED: poly(A) polymerase-like [Cucumis sativus]	ko03015//mRNA surveillance pathway	-	-	-
Csa1G042650	109.439	96.1167	97.9516	141.848	119.481	111.347	--	PREDICTED: T-complex protein 1 subunit delta-like [Cucumis sativus]	-	-	-	-
Csa1G042660	120.49	103.292	107.565	145.012	136.799	103.764	--	PREDICTED: eukaryotic peptide chain release factor GTP-binding subunit ERF3A-like [Cucumis sativus]	ko03015//mRNA surveillance pathway	-	-	-
Csa1G042670	0.713626	0.838876	2.34207	0.560045	1.7768	1.81698	--	Chaperone DnaJ-domain superfamily protein [Theobroma cacao]	-	-	-	-
Csa1G042680	48.0841	44.1149	45.1952	39.377	35.967	39.5652	--	PREDICTED: pre-mRNA-splicing factor SPF27 homolog [Cucumis sativus]	ko03040//Spliceosome	-	-	-
Csa1G042690	6.5562	4.9889	6.75557	5.22355	5.27168	4.61113	--	PREDICTED: exonuclease 1-like [Cucumis sativus]	ko03430//Mismatch repair	-	-	-
Csa1G042700	14.7217	10.9772	14.2506	19.702	33.1308	35.6367	--	PREDICTED: beta-glucosidase 44-like [Cucumis sativus]	ko01100//Metabolic pathways;ko01110//Biosynthesis of secondary metabolites;ko00500//Starch and sucrose metabolism;ko00940//Phenylpropanoid biosynthesis;ko00460//Cyanoamino acid metabolism	-	-	-
Csa1G042710	0.0788393	0.185096	0	0.597601	0.298234	0.357341	--	PREDICTED: laccase-1-like [Cucumis sativus]	-	-	-	-
Csa1G042720	12.2982	8.0393	11.0976	6.70398	9.848	6.8269	--	PREDICTED: LOW QUALITY PROTEIN: mitogen-activated protein kinase 9-like [Cucumis sativus]	-	-	-	-
Csa1G042730	57.8634	48.2388	51.8953	43.3597	53.6068	41.0584	--	PREDICTED: serine/threonine-protein kinase EDR1-like [Fragaria vesca subsp. vesca]	-	-	-	-
Csa1G042740	1.02629	0.936537	1.077	0.554868	0.57096	1.14148	--	PREDICTED: peptidyl-prolyl cis-trans isomerase FKBP17-2, chloroplastic-like [Cucumis sativus]	-	-	-	-
Csa1G042750	32.4021	34.5633	30.1425	24.5466	32.1383	30.3258	--	FKBP-type peptidyl-prolyl cis-trans isomerase 5 isoform 1 [Theobroma cacao]	-	-	-	-
Csa1G042760	76.6613	87.2323	61.4638	92.859	78.0512	93.6703	--	PREDICTED: thaumatin-like protein-like [Cucumis sativus]	-	-	-	-
Csa1G042770	12.7321	0	0	9.04318	0	28.5401	--	PREDICTED: EH domain-containing protein 1-like [Cucumis sativus]	-	-	-	-
Csa1G042780	0	0	0	0	0.156396	0	--	PREDICTED: WUSCHEL-related homeobox 1-like [Cucumis sativus]	-	-	-	-
Csa1G042790	0.612931	0.830423	1.22452	1.59039	1.12053	0.62981	--	PREDICTED: tubulin beta-1 chain-like [Cucumis sativus]	ko04145//Phagosome	-	-	-
Csa1G042800	27.9092	31.7771	12.9789	39.3443	10.567	22.5232	--	PREDICTED: phosphoethanolamine N-methyltransferase 1-like [Cucumis sativus]	ko00564//Glycerophospholipid metabolism	-	-	-
Csa1G042810	138.472	131.23	17.0402	125.919	43.6502	64.4645	--	--	-	-	-	-
Csa1G042820	60.4995	53.3207	44.1046	47.7309	45.0543	50.038	--	PREDICTED: auxin efflux carrier component 1-like [Cucumis sativus]	-	-	-	-
Csa1G042830	2.34038	2.29519	2.12086	1.86362	3.17753	2.74152	--	PREDICTED: probable ADP-ribosylation factor GTPase-activating protein AGD11-like [Cucumis sativus]	-	-	-	-
Csa1G042840	3.56808	2.37358	3.20103	2.32866	1.91379	2.63605	--	PREDICTED: protection of telomeres protein 1a-like [Cucumis sativus]	-	-	-	-
Csa1G042850	18.6774	20.2655	20.2145	26.3509	23.1973	24.0703	--	PREDICTED: protein sel-1 homolog 1-like [Cucumis sativus]	ko04141//Protein processing in endoplasmic reticulum	-	-	-
Csa1G042860	12.3802	10.076	12.4287	11.466	12.2579	12.9801	--	PREDICTED: Down syndrome critical region protein 3-like [Cucumis sativus]	-	-	-	-
Csa1G042870	7.07666	4.34643	7.4368	5.85911	7.33182	7.03151	--	PREDICTED: LOW QUALITY PROTEIN: uncharacterized LOC101221521 [Cucumis sativus]	-	-	-	-
Csa1G042880	9.89241	11.4632	9.96557	18.9442	12.892	14.1811	--	PREDICTED: surfeit locus protein 1-like [Cucumis sativus]	-	-	-	-
Csa1G042890	0	0	0	0.0559318	0	0.0570938	--	PREDICTED: probable serine/threonine-protein kinase At1g54610-like [Cucumis sativus]	-	-	-	-
Csa1G042900	0	0.261574	0	0	0	0	--	PREDICTED: lipid transfer-like protein VAS-like [Fragaria vesca subsp. vesca]	-	-	-	-
Csa1G042910	0.0540366	0.0641646	0.195302	1.76222	0.427686	2.15331	--	PREDICTED: ABC transporter G family member 1-like [Cucumis sativus]	-	-	-	-
Csa1G042920	18.1715	22.6229	16.6248	25.0485	20.0496	29.2963	--	PREDICTED: protein TIFY 6B-like [Cucumis sativus]	ko04075//Plant hormone signal transduction;ko04626//Plant-pathogen interaction	-	-	-
Csa1G042930	43.3753	50.8165	31.7512	46.2151	30.1412	40.2938	--	PREDICTED: probable inactive receptor kinase At1g48480-like [Cucumis sativus]	-	-	-	-
Csa1G042940	8.84487	11.1745	6.50354	6.07756	3.97998	4.92032	--	PREDICTED: cell division cycle-associated protein 7-like [Cucumis sativus]	-	-	-	-
Csa1G042950	13.8959	8.32724	10.6733	12.0468	9.38986	11.3806	--	PREDICTED: DEAD-box ATP-dependent RNA helicase 51-like [Cucumis sativus]	-	-	-	-
Csa1G042960	15.0039	13.8405	18.3219	32.8233	25.4509	69.5173	--	PREDICTED: NF-X1-type zinc finger protein NFXL1-like [Cucumis sativus]	-	-	-	-
Csa1G042970	51.0379	71.983	38.1386	77.9697	68.8671	63.9464	--	PREDICTED: NAD-dependent dihydropyrimidine dehydrogenase subunit PreA-like [Cucumis sativus]	ko01100//Metabolic pathways;ko00240//Pyrimidine metabolism;ko00410//beta-Alanine metabolism;ko00770//Pantothenate and CoA biosynthesis	-	-	-
Csa1G042980	50.2384	78.2799	66.2273	94.4491	64.728	132.345	--	PREDICTED: mitogen-activated protein kinase kinase 4-like [Cucumis sativus]	-	-	-	-
Csa1G042990	25.4928	33.6169	27.5997	37.096	47.3391	51.2353	--	Os03g0717900 [Oryza sativa Japonica Group]	-	-	-	-
Csa1G043000	6.27942	2.32767	5.42231	3.221	6.50455	5.52169	--	PREDICTED: transcription repressor KAN1-like, partial [Cucumis sativus]	-	-	-	-
Csa1G043010	1.30814	0.934092	1.35803	3.39724	5.80631	5.72901	--	PREDICTED: monoglyceride lipase-like [Cucumis sativus]	-	-	-	-
Csa1G043020	6.47045	4.60267	4.12614	6.79596	6.88766	7.20392	--	PREDICTED: zinc finger protein NUTCRACKER-like [Cucumis sativus]	-	-	-	-
Csa1G043030	8.75589	9.80973	7.42635	6.86493	8.59745	6.71541	--	PREDICTED: uncharacterized protein LOC101204111 [Cucumis sativus]	-	-	-	-
Csa1G043040	0.307159	1.09188	0.547026	2.81361	0.572875	2.08293	--	PREDICTED: ZF-HD homeobox protein At4g24660-like [Cucumis sativus]	-	-	-	-
Csa1G043050	7.96685	5.58479	6.59193	6.34359	6.36733	4.65371	--	PREDICTED: UPF0614 protein C14orf102-like [Cucumis sativus]	-	-	-	-
Csa1G043060	2.08521	7.32326	0.59042	2.50524	0.987486	1.06992	--	PREDICTED: probable ADP-ribosylation factor GTPase-activating protein AGD15-like [Cucumis sativus]	ko04144//Endocytosis	-	-	-
Csa1G043070	43.0247	44.3615	42.2642	38.3883	30.7654	38.273	--	PREDICTED: sufE-like protein, chloroplastic-like [Cucumis sativus]	-	-	-	-
Csa1G043080	0	0	0	0	0	0	--	PREDICTED: pentatricopeptide repeat-containing protein At2g13600-like [Cucumis sativus]	-	-	-	-
Csa1G043090	3.05894	2.17044	3.09381	3.34319	2.05752	2.73723	--	PREDICTED: pentatricopeptide repeat-containing protein At2g13600-like [Cucumis sativus]	-	-	-	-
Csa1G043100	32.252	32.6623	32.9736	37.962	45.8456	39.3816	--	PREDICTED: E3 ubiquitin-protein ligase RING1-like isoform 1 [Cucumis sativus]	-	-	-	-
Csa1G043110	7.53515	5.40569	4.90195	6.36822	7.58562	5.72172	--	peptidoglycan-binding LysM domain-containing protein [Arabidopsis thaliana]	-	-	-	-
Csa1G043120	79.5327	66.605	65.9119	124.821	96.6334	97.0691	--	PREDICTED: dolichyl-diphosphooligosaccharide--protein glycosyltransferase subunit STT3-like [Cucumis sativus]	ko01100//Metabolic pathways;ko04141//Protein processing in endoplasmic reticulum;ko00510//N-Glycan biosynthesis	-	-	-
Csa1G043130	174.018	243.677	154.26	377.464	291.679	293.531	--	PREDICTED: succinyl-CoA ligase [ADP-forming] subunit alpha-1, mitochondrial-like [Cucumis sativus]	ko01100//Metabolic pathways;ko01110//Biosynthesis of secondary metabolites;ko00020//Citrate cycle (TCA cycle);ko00640//Propanoate metabolism	-	-	-
Csa1G043140	16.6833	12.6992	11.4809	10.8024	11.2504	10.3156	--	PREDICTED: DNA-binding protein RHL1-like [Cucumis sativus]	-	-	-	-
Csa1G043150	0.10827	0	0.39255	0	0.280111	0.23286	--	PREDICTED: aldo-keto reductase family 4 member C9-like [Cucumis sativus]	-	-	-	-
Csa1G043160	18.6451	22.0632	15.8383	30.4626	33.9601	29.1792	--	PREDICTED: probable metal-nicotianamine transporter YSL7-like [Cucumis sativus]	-	-	-	-
Csa1G043170	12.3197	7.04414	11.7733	7.71324	9.49148	7.10819	--	PREDICTED: uncharacterized LOC101212209 [Cucumis sativus]	-	-	-	-
Csa1G043180	90.088	83.8702	64.8545	102.056	130.14	123.594	--	PREDICTED: DNA-directed RNA polymerases I, II, and III subunit RPABC4-like [Cucumis sativus]	ko01100//Metabolic pathways;ko00230//Purine metabolism;ko00240//Pyrimidine metabolism;ko03020//RNA polymerase	-	-	-
Csa1G043190	38.8329	33.7439	26.7331	34.457	45.4056	34.2764	--	PREDICTED: GEM-like protein 4-like isoform 1 [Cucumis sativus]	-	-	-	-
Csa1G043200	997.194	786.712	1346.19	1195.6	2057.57	1982.44	--	PREDICTED: miraculin-like [Cucumis sativus]	-	-	-	-
Csa1G043210	0	0.785907	0	0	0	1.41915	--	PREDICTED: miraculin-like [Cucumis sativus]	-	-	-	-
Csa1G043220	18.5331	30.05	13.1152	113.052	245.835	133.483	--	PREDICTED: miraculin-like [Cucumis sativus]	-	-	-	-
Csa1G043230	7.70748	7.32451	4.34211	5.18843	6.88706	5.95231	--	PREDICTED: uncharacterized LOC101207649 [Cucumis sativus]	-	-	-	-
Csa1G043240	0	0	0	0	0	0	--	--	-	-	-	-
Csa1G043250	29.7625	28.8217	24.7343	27.1088	30.9657	22.4071	--	Endosomal targeting BRO1-like domain-containing protein isoform 2 [Theobroma cacao]	-	-	-	-
Csa1G043260	23.1445	29.6294	12.2554	20.2524	20.4781	23.6745	--	PREDICTED: coiled-coil domain-containing protein 12-like [Cucumis sativus]	ko03040//Spliceosome	-	-	-
Csa1G043270	60.9737	64.2193	58.2095	58.0553	68.2848	68.8515	--	PREDICTED: N-alpha-acetyltransferase 38, NatC auxiliary subunit-like [Cucumis sativus]	ko03040//Spliceosome;ko03018//RNA degradation	-	-	-
Csa1G043280	13.9184	11.7965	12.8596	21.7309	19.0534	18.9601	--	PREDICTED: serine/threonine-protein kinase RIO1-like [Cucumis sativus]	ko03008//Ribosome biogenesis in eukaryotes	-	-	-
Csa1G043290	0	1.6161	0.460133	1.63373	0.352	0.60875	--	PREDICTED: probable aquaporin TIP3-2-like [Cucumis sativus]	-	-	-	-
Csa1G043300	0.486776	1.29586	0.146347	0.89405	0.109324	0.931268	--	ser/Thr protein phosphatase family protein [Zea mays]	-	-	-	-
Csa1G043310	1.10888	0.661293	0.600579	1.03086	0.994342	0.603483	--	PREDICTED: pentatricopeptide repeat-containing protein At3g12770-like [Cucumis sativus]	-	-	-	-
Csa1G043320	2.62697	1.98865	2.25419	3.3083	3.03584	2.22512	--	PREDICTED: uncharacterized LOC101209104 [Cucumis sativus]	-	-	-	-
Csa1G044320	35.7359	32.9426	28.9735	23.213	27.6945	34.068	--	Os10g0494000 [Oryza sativa Japonica Group]	-	-	-	-
Csa1G044820	1.50694	0.846645	0.869613	0.753534	0.704988	0.512084	--	PREDICTED: ABC transporter G family member 11-like [Cucumis sativus]	-	-	-	-
Csa1G044830	1.94723	1.64696	0	2.6643	2.44647	0.303822	--	PREDICTED: gibberellin 20 oxidase 1-B-like [Cucumis sativus]	-	-	-	-
Csa1G044840	1.94723	2.30574	0.328307	0.296034	0.978589	0.303822	--	PREDICTED: gibberellin 20 oxidase 1-B-like [Cucumis sativus]	-	-	-	-
Csa1G044850	11.3401	4.10341	3.47384	0	2.65201	0	--	PREDICTED: gibberellin 20 oxidase 1-B-like [Cucumis sativus]	-	-	-	-
Csa1G044860	11.2806	14.391	8.79925	19.3284	23.1856	25.9764	--	PREDICTED: alcohol dehydrogenase-like 6-like [Cucumis sativus]	ko01100//Metabolic pathways;ko01110//Biosynthesis of secondary metabolites;ko00010//Glycolysis / Gluconeogenesis;ko00071//Fatty acid metabolism;ko00350//Tyrosine metabolism	-	-	-
Csa1G044870	1.99986	6.96575	1.09597	5.53228	1.67239	6.80902	--	PREDICTED: protein TRANSPARENT TESTA 12-like [Cucumis sativus]	-	-	-	-
Csa1G044880	0.290635	0	0.168398	0	0.253762	0.453116	--	PREDICTED: zerumbone synthase-like [Cucumis sativus]	-	-	-	-
Csa1G044890	0.0742363	0.0885252	0	0	0	0.250754	--	PREDICTED: cytochrome P450 87A3-like [Cucumis sativus]	-	-	-	-
Csa1G044900	0	0.0922536	0.0945038	0.16935	0.226949	0.275896	--	PREDICTED: BAHD acyltransferase At5g47980-like [Cucumis sativus]	-	-	-	-
Csa1G044910	3.92018	4.23591	2.79836	4.3665	5.47383	4.64532	--	PREDICTED: RPA-interacting protein-like [Cicer arietinum]	-	-	-	-
Csa1G044920	0	0.306729	0.308752	0.281733	1.41502	2.03428	--	PREDICTED: uncharacterized LOC101209677, partial [Cucumis sativus]	-	-	-	-
Csa1G044930	5.00659	11.4463	6.52384	1.65163	5.47233	12.5295	--	S-adenosyl-L-methionine-dependent methyltransferase mraW [Theobroma cacao]	-	-	-	-
Csa1G045430	0	51.0592	34.6391	0	0	28.7633	--	PREDICTED: transcription factor bHLH135-like [Cucumis sativus]	-	-	-	-
Csa1G045440	16.0848	12.2093	13.314	6.57338	12.93	6.80068	--	PREDICTED: protein kinase 2B, chloroplastic-like, partial [Cucumis sativus]	-	-	-	-
Csa1G045450	35.3339	26.0146	38.4226	18.3236	22.3387	19.3876	--	PREDICTED: protein kinase 2B, chloroplastic-like [Cucumis sativus]	-	-	-	-
Csa1G045460	10.1196	9.20699	13.8511	5.38727	7.68666	5.64816	--	PREDICTED: RING-H2 finger protein ATL54-like [Fragaria vesca subsp. vesca]	-	-	-	-
Csa1G045470	26.948	23.458	21.5628	17.641	17.2177	16.026	--	PREDICTED: ABC transporter A family member 8-like [Cucumis sativus]	-	-	-	-
Csa1G045480	37.527	47.6883	35.7636	57.7604	36.9773	46.6817	--	PREDICTED: probable WRKY transcription factor 72-like [Cucumis sativus]	-	-	-	-
Csa1G045490	48.8752	42.4	43.1622	36.0268	39.642	30.8796	--	PREDICTED: probable aldehyde dehydrogenase-like [Cucumis sativus]	ko01100//Metabolic pathways;ko00330//Arginine and proline metabolism;ko00250//Alanine, aspartate and glutamate metabolism	-	-	-
Csa1G045500	16.3972	9.7705	13.6982	13.0992	11.3024	13.066	--	P-loop containing nucleoside triphosphate hydrolases superfamily protein [Arabidopsis thaliana]	-	-	-	-
Csa1G045510	3.80978	1.56845	3.23134	1.56437	2.04314	1.63217	--	PREDICTED: pectate lyase-like [Cucumis sativus]	ko00040//Pentose and glucuronate interconversions	-	-	-
Csa1G045520	14.3119	9.06841	19.6424	9.93521	14.1497	16.3436	--	PREDICTED: uncharacterized LOC101219043 [Cucumis sativus]	-	-	-	-
Csa1G045530	5.66068	3.556	7.03633	2.73531	3.16496	4.30805	--	PREDICTED: protein MNN4-like [Cicer arietinum]	-	-	-	-
Csa1G045540	47.1084	37.8646	51.1684	21.0341	42.5069	37.9515	--	Os01g0585300 [Oryza sativa Japonica Group]	-	-	-	-
Csa1G045550	210.135	126.664	266.016	40.0259	132.477	76.2641	--	PREDICTED: homeobox-leucine zipper protein HAT5-like isoform 1 [Cucumis sativus]	-	-	-	-
Csa1G045560	83.5244	58.4861	83.206	16.7127	27.0759	24.0548	--	Integral membrane HPP family protein [Theobroma cacao]	-	-	-	-
Csa1G045570	3.57648	3.22496	4.22168	1.75911	2.853	2.56386	--	PREDICTED: LRR receptor-like serine/threonine-protein kinase FEI 1-like [Cucumis sativus]	-	-	-	-
Csa1G045580	0.221693	0.438998	0	0.159435	0.135485	0.0819379	--	PREDICTED: probable peptide/nitrate transporter At5g28470-like [Cucumis sativus]	-	-	-	-
Csa1G045590	0	0	0	0	0	0.406577	--	nitrate transporter [Citrus trifoliata]	-	-	-	-
Csa1G045600	38.4316	38.7239	36.3862	36.771	30.3549	27.9085	--	PREDICTED: ATPase 11, plasma membrane-type-like [Cucumis sativus]	ko00190//Oxidative phosphorylation	-	-	-
Csa1G045610	8.90503	7.106	9.1625	4.98819	6.3595	4.7638	--	PREDICTED: dnaJ homolog subfamily B member 1-like [Cucumis sativus]	-	-	-	-
Csa1G045620	28.594	21.2743	24.9181	19.8491	23.1155	20.3985	--	PREDICTED: calcium-dependent protein kinase 10-like [Cucumis sativus]	ko04626//Plant-pathogen interaction	-	-	-
Csa1G045630	41.4475	39.2405	46.2565	41.4078	38.7092	46.5509	--	PREDICTED: LOW QUALITY PROTEIN: uncharacterized LOC101216276 [Cucumis sativus]	ko03040//Spliceosome	-	-	-
Csa1G045640	142.546	149.438	131.235	130.883	110.262	104.159	--	PREDICTED: HIPL1 protein-like [Cucumis sativus]	-	-	-	-
Csa1G045650	32.6875	22.4411	33.2846	39.5893	60.6344	60.1113	--	PREDICTED: probable mitochondrial chaperone BCS1-B-like [Cucumis sativus]	-	-	-	-
Csa1G045660	2.02729	3.13813	0.994293	10.9685	9.49354	15.2902	--	PREDICTED: probable mitochondrial chaperone BCS1-B-like [Cucumis sativus]	-	-	-	-
Csa1G045670	10.2544	6.16721	11.0325	39.6892	54.8733	53.1619	--	PREDICTED: probable mitochondrial chaperone BCS1-B-like [Cucumis sativus]	-	-	-	-
Csa1G045680	20.9947	27.2327	19.0236	34.7034	23.9386	27.892	--	PREDICTED: probable beta-1,3-galactosyltransferase 19-like [Cucumis sativus]	-	-	-	-
Csa1G045690	15.1334	10.2355	13.6927	20.9979	29.2955	30.6645	--	PREDICTED: uncharacterized LOC101215824 [Cucumis sativus]	-	-	-	-
Csa1G045700	0.675021	0.459329	0.52235	0.582494	0.489608	0.463235	--	F25A4.20 [Arabidopsis thaliana]	-	-	-	-
Csa1G045710	7.21926	7.5743	5.59933	9.55225	8.57012	8.21546	--	PREDICTED: polynucleotide 5'-hydroxyl-kinase NOL9-like [Cucumis sativus]	-	-	-	-
Csa1G045720	3.44582	1.24346	2.70981	2.22656	5.53717	5.38808	--	predicted protein [Populus trichocarpa]	-	-	-	-
Csa1G045730	159.703	140.651	168.423	100.288	174.358	131.588	--	PREDICTED: transcription factor MYB1R1-like [Cucumis sativus]	-	-	-	-
Csa1G045740	11.6658	7.24947	9.65748	10.7096	9.53131	9.13187	--	PREDICTED: pentatricopeptide repeat-containing protein At1g74850, chloroplastic-like [Cucumis sativus]	-	-	-	-
Csa1G045750	16.2438	12.3124	14.194	12.7273	13.9345	11.784	--	F14D16.16 [Arabidopsis thaliana]	-	-	-	-
Csa1G045760	92.0149	144.323	74.0457	119.056	147.903	105.481	--	AT3g47831/T23J7 [Arabidopsis thaliana]	-	-	-	-
Csa1G045770	12.8373	10.07	12.953	12.3471	12.5523	12.7332	--	Arginine/serine-rich coiled coil protein [Theobroma cacao]	-	-	-	-
Csa1G045780	1201.55	1837.16	1114.23	1016.89	1056.11	1000.81	--	b12d-like protein [Camellia sinensis]	-	-	-	-
Csa1G045790	6.12182	4.85619	3.56172	5.76225	4.62393	4.56508	--	PREDICTED: anaphase-promoting complex subunit 8-like [Cucumis sativus]	ko04120//Ubiquitin mediated proteolysis	-	-	-
Csa1G045800	3.51676	2.72926	2.65746	3.02069	2.23466	2.44793	--	PREDICTED: pentatricopeptide repeat-containing protein At1g74900, mitochondrial-like [Cucumis sativus]	-	-	-	-
Csa1G045810	0	0	0	0	0	0	--	--	-	-	-	-
Csa1G045820	31.5759	26.0518	20.9421	21.4922	18.6857	16.7992	--	PREDICTED: E2F transcription factor-like E2FE-like [Cucumis sativus]	-	-	-	-
Csa1G045830	6.36492	3.31238	3.74156	2.641	3.32029	4.09814	--	PREDICTED: myosin heavy chain kinase B-like [Cucumis sativus]	-	-	-	-
Csa1G045840	2.27596	2.60257	0.723432	1.47605	1.30057	1.16128	--	PREDICTED: ribosomal RNA small subunit methyltransferase G-like [Cucumis sativus]	-	-	-	-
Csa1G045850	27.2703	26.4942	12.0331	26.2547	34.6993	36.4334	--	tRNA modification GTPase TrmE [Bathycoccus prasinos]	-	-	-	-
Csa1G045860	37.2246	41.5443	29.889	39.4203	29.9647	29.3415	--	PREDICTED: U-box domain-containing protein 38-like [Cucumis sativus]	-	-	-	-
Csa1G045870	7.88433	9.93377	4.53726	6.68549	6.46895	6.81403	--	PREDICTED: DEMETER-like protein 2-like [Cucumis sativus]	ko03410//Base excision repair	-	-	-
Csa1G045880	0	0.284622	0	0	0.109606	0.26963	--	PREDICTED: peroxidase 65-like [Cucumis sativus]	ko01100//Metabolic pathways;ko01110//Biosynthesis of secondary metabolites;ko00940//Phenylpropanoid biosynthesis;ko00360//Phenylalanine metabolism	-	-	-
Csa1G045890	24.0052	36.8002	14.8601	15.2691	12.9813	9.95886	--	PREDICTED: snakin-2-like [Cucumis sativus]	-	-	-	-
Csa1G045900	15.5835	18.4623	15.616	36.0323	30.4986	35.1887	--	PREDICTED: uncharacterized LOC101209663 [Cucumis sativus]	-	-	-	-
Csa1G045910	26.9608	21.0473	24.9041	35.8396	28.9524	31.8258	--	PREDICTED: protease Do-like 9-like [Cucumis sativus]	-	-	-	-
Csa1G045920	60.0353	84.1362	51.929	67.8067	97.8424	74.9292	--	PREDICTED: RING-H2 finger protein ATL48-like [Cucumis sativus]	-	-	-	-
Csa1G045930	5.95769	4.58591	3.69562	4.35919	3.12873	3.59557	--	PREDICTED: ubiquitin-conjugating enzyme E2 5-like isoform 1 [Cucumis sativus]	ko04120//Ubiquitin mediated proteolysis	-	-	-
Csa1G045940	6.31434	7.20307	5.68731	2.86957	5.88413	4.39217	--	PREDICTED: RING-H2 finger protein ATL46-like [Cucumis sativus]	-	-	-	-
Csa1G045950	67.1414	86.9904	52.8908	32.8561	47.4284	43.6266	--	NHL repeat-containing protein-like [Oryza sativa Japonica Group]	-	-	-	-
Csa1G045960	55.5965	60.2304	67.3066	32.0945	36.5191	34.3622	--	OSJNBb0048E02.14 [Oryza sativa Japonica Group]	-	-	-	-
Csa1G045970	0	0	0	0	0	0	--	PREDICTED: spermidine synthase 2-like [Cucumis sativus]	ko01100//Metabolic pathways;ko00270//Cysteine and methionine metabolism;ko00330//Arginine and proline metabolism;ko00480//Glutathione metabolism;ko00410//beta-Alanine metabolism	-	-	-
Csa1G045980	0	0	0	0	0	0	--	PREDICTED: spermidine synthase 2-like [Cucumis sativus]	ko01100//Metabolic pathways;ko00270//Cysteine and methionine metabolism;ko00330//Arginine and proline metabolism;ko00480//Glutathione metabolism;ko00410//beta-Alanine metabolism	-	-	-
Csa1G045990	0.0672787	0	0.082167	0.142635	1.14338	0.741278	--	PREDICTED: U-box domain-containing protein 19-like [Cucumis sativus]	-	-	-	-
Csa1G046000	188.082	250.582	108.892	160.437	161.374	136.069	--	PREDICTED: probable 26S proteasome complex subunit sem1-1-like [Cucumis sativus]	ko03050//Proteasome;ko03440//Homologous recombination	-	-	-
Csa1G046010	0	0	0	0	0	0.181817	--	PREDICTED: bidirectional sugar transporter SWEET5-like [Cucumis sativus]	-	-	-	-
Csa1G046020	4.59326	13.3249	5.95016	7.79884	5.90952	12.3405	--	Phosphoglycerate mutase family protein isoform 1 [Theobroma cacao]	-	-	-	-
Csa1G046030	9.24271	6.56247	8.38104	4.67051	5.61131	6.3351	--	PREDICTED: E3 ubiquitin-protein ligase SIS3-like isoform 1 [Cucumis sativus]	-	-	-	-
Csa1G046040	15.7279	10.9084	11.0372	4.21496	3.13135	3.79992	--	PREDICTED: serine/threonine-protein kinase HT1-like [Cucumis sativus]	-	-	-	-
Csa1G046050	11.5849	8.01187	13.9589	7.57342	14.4519	16.4207	--	Os05g0578100 [Oryza sativa Japonica Group]	-	-	-	-
Csa1G046060	8.09314	4.79556	7.25151	10.7869	11.2527	25.4821	--	PREDICTED: probable inactive poly [ADP-ribose] polymerase SRO5-like [Cucumis sativus]	-	-	-	-
Csa1G046070	39.2808	105.999	32.0129	53.425	79.7663	0	--	--	-	-	-	-
Csa1G046080	9.64111	6.28929	6.9676	5.59416	8.07114	7.9265	--	PREDICTED: dof zinc finger protein DOF5.6-like [Cucumis sativus]	-	-	-	-
Csa1G046090	24.85	16.7906	22.8083	17.1543	21.5746	19.0143	--	PREDICTED: serine/threonine-protein kinase ATM-like isoform X3 [Cicer arietinum]	-	-	-	-
Csa1G046100	135.998	159.732	145.041	115.87	178.123	133.976	--	PREDICTED: iron-sulfur cluster assembly protein 1-like [Cucumis sativus]	-	-	-	-
Csa1G046110	90.83	67.662	74.6686	38.0476	55.1154	35.6254	--	PREDICTED: probable boron transporter 2-like [Cucumis sativus]	-	-	-	-
Csa1G046130	5.97759	4.3884	8.72365	1.40947	4.53732	2.02305	--	PREDICTED: F-box protein SKIP16-like [Cucumis sativus]	-	-	-	-
Csa1G046140	12.0349	10.1681	9.26089	6.6539	7.24437	6.10773	--	UDP-N-acetylglucosamine--N-acetylmuramyl- pyrophosphoryl-undecaprenol N-acetylglucosamine transferase isoform 1 [Theobroma cacao]	-	-	-	-
Csa1G046150	22.3057	25.1611	14.9481	28.0937	28.1596	24.1379	--	Mitochondrial import inner membrane translocase subunit Tim17/Tim22/Tim23 family protein [Theobroma cacao]	-	-	-	-
Csa1G046160	7.38585	5.81898	9.05412	4.38252	7.72183	6.33981	--	Os05g0409100 [Oryza sativa Japonica Group]	-	-	-	-
Csa1G046170	19.5357	18.5851	14.49	20.6997	23.3376	16.6848	--	PREDICTED: anthranilate phosphoribosyltransferase, chloroplastic-like [Cucumis sativus]	ko01100//Metabolic pathways;ko01110//Biosynthesis of secondary metabolites;ko00400//Phenylalanine, tyrosine and tryptophan biosynthesis	-	-	-
Csa1G046180	110.003	86.6558	95.6334	64.4317	119.782	69.2494	--	PREDICTED: glutaredoxin-C1-like [Cucumis sativus]	-	-	-	-
Csa1G046190	1.3982	1.11977	1.03685	1.36809	1.55891	1.76792	--	PREDICTED: uncharacterized LOC101203522 [Cucumis sativus]	-	-	-	-
Csa1G046200	0.745922	0.456435	0.23034	0.394842	0.341857	0	--	PREDICTED: uncharacterized protein LOC101230118 [Cucumis sativus]	-	-	-	-
Csa1G046210	17.366	10.6918	12.3084	10.4008	16.0311	6.26197	--	PREDICTED: LRR receptor-like serine/threonine-protein kinase GSO1-like [Cucumis sativus]	-	-	-	-
Csa1G046220	46.5107	45.4634	36.4336	46.6976	50.4552	44.5984	--	EMB2759 [Arabidopsis lyrata subsp. lyrata]	-	-	-	-
Csa1G046230	2.58123	1.38479	2.22857	2.33687	1.38689	2.23748	--	PREDICTED: probable apyrase 7-like [Cucumis sativus]	-	-	-	-
Csa1G046240	10.8833	11.1582	12.0502	8.53597	9.22452	8.76737	--	PREDICTED: heme-binding protein 2-like [Cucumis sativus]	-	-	-	-
Csa1G046250	7.39587	4.71505	8.62441	4.43849	7.18167	7.42306	--	PREDICTED: FAS-associated factor 2-B-like [Cucumis sativus]	-	-	-	-
Csa1G046260	27.053	16.6705	27.3647	16.721	23.0572	24.2323	--	PREDICTED: uncharacterized LOC101205708, partial [Cucumis sativus]	-	-	-	-
Csa1G046270	1.91706	2.28107	1.45315	2.64735	1.9533	3.15146	--	PREDICTED: probable LRR receptor-like serine/threonine-protein kinase At4g26540-like [Cucumis sativus]	-	-	-	-
Csa1G046280	0.151928	0.491478	0.304279	0.984762	1.35666	1.56831	--	PREDICTED: galactinol--sucrose galactosyltransferase-like [Cucumis sativus]	-	-	-	-
Csa1G046290	0	0	0	0	0	0	--	PREDICTED: tryptophan aminotransferase-related protein 2-like [Cucumis sativus]	-	-	-	-
Csa1G046300	0.25733	0.57208	0.305944	0.271023	0.470819	0.609708	--	PREDICTED: oleosin-like [Cucumis sativus]	-	-	-	-
Csa1G046310	1.47093	1.244	1.05969	1.55687	1.89599	1.48214	--	PREDICTED: LOW QUALITY PROTEIN: uncharacterized LOC101205232, partial [Cucumis sativus]	-	-	-	-
Csa1G046320	0	0	0	0	0	0	--	--	-	-	-	-
Csa1G046820	9.23439	12.0753	5.68339	12.9518	9.00027	7.9118	--	Myb domain protein 86 [Theobroma cacao]	-	-	-	-
Csa1G046830	24.3176	18.2118	18.307	19.8843	23.0053	17.761	--	PREDICTED: uncharacterized LOC101205472 [Cucumis sativus]	-	-	-	-
Csa1G046840	697.077	770.57	647.195	856.198	778.754	906.317	--	PREDICTED: 60S ribosomal protein L27a-3-like [Cucumis sativus]	ko03010//Ribosome	-	-	-
Csa1G046850	18.2672	18.2285	19.096	12.6497	22.4044	17.1038	--	PREDICTED: anaphase-promoting complex subunit 15-like isoform X1 [Cicer arietinum]	-	-	-	-
Csa1G046860	1.76609	0.671115	2.02375	0.943504	1.25931	1.24727	--	PREDICTED: C2 and GRAM domain-containing protein At5g50170-like [Cucumis sativus]	-	-	-	-
Csa1G046870	165.249	122.233	151.222	128.299	151.532	132.804	--	autophagy substrate NBR1 [Arabidopsis thaliana]	-	-	-	-
Csa1G046880	12.3438	14.4325	11.7764	7.17111	9.16093	7.81359	--	Os02g0595200 [Oryza sativa Japonica Group]	-	-	-	-
Csa1G046890	19.0549	10.5654	12.4399	12.5878	9.3704	12.266	--	PREDICTED: pachytene checkpoint protein 2 homolog [Cucumis sativus]	-	-	-	-
Csa1G046900	16.9714	14.5626	16.1637	5.6246	7.22395	6.39864	--	PREDICTED: protein DEHYDRATION-INDUCED 19 homolog 5-like [Cucumis sativus]	-	-	-	-
Csa1G046910	15.0595	10.9921	10.7245	8.64317	10.2706	7.58536	--	PREDICTED: probable serine/threonine-protein kinase WNK2-like [Cucumis sativus]	-	-	-	-
Csa1G046920	0	0	0	0	0	0	--	Os01g0909300 [Oryza sativa Japonica Group]	-	-	-	-
Csa1G047420	0	0	0	0	0	0	--	--	-	-	-	-
Csa1G047430	218.608	313.463	107.798	320.373	215.455	155.623	--	high-affinity nitrate transporter 3.1-like precursor [Cucumis sativus]	-	-	-	-
Csa1G047440	2.89832	2.88652	3.86323	4.06029	2.50044	3.86587	--	PREDICTED: manganese-dependent ADP-ribose/CDP-alcohol diphosphatase-like [Cucumis sativus]	-	-	-	-
Csa1G047450	14.2972	8.60477	12.816	14.5551	17.0804	13.7223	--	PREDICTED: LOW QUALITY PROTEIN: quinolinate synthase A-like, partial [Cucumis sativus]	ko01100//Metabolic pathways;ko00760//Nicotinate and nicotinamide metabolism	-	-	-
Csa1G048950	135.419	104.574	120.554	84.0229	97.0692	104.192	--	PREDICTED: serine/threonine-protein kinase AFC2-like [Cucumis sativus]	-	-	-	-
Csa1G049450	0	0	0	0	0.132872	0	--	PREDICTED: probable pectinesterase/pectinesterase inhibitor 25-like [Cucumis sativus]	ko01100//Metabolic pathways;ko00500//Starch and sucrose metabolism;ko00040//Pentose and glucuronate interconversions	-	-	-
Csa1G049460	281.265	186.356	388.428	84.6732	69.8813	82.6696	--	PREDICTED: BTB/POZ and TAZ domain-containing protein 1-like [Cucumis sativus]	-	-	-	-
Csa1G049960	53.0202	19.2052	102.787	53.9352	123.344	241.276	--	PREDICTED: probable pectate lyase 22-like [Cucumis sativus]	ko00040//Pentose and glucuronate interconversions	-	-	-
Csa1G049970	0	0	0	0	0	0	--	PREDICTED: pentatricopeptide repeat-containing protein At3g22670, mitochondrial-like [Cucumis sativus]	-	-	-	-
Csa1G049980	13.2207	9.69353	13.8626	11.995	12.325	13.2786	--	PREDICTED: probable Ufm1-specific protease-like [Cucumis sativus]	-	-	-	-
Csa1G049990	77.4514	0	0	52.8239	0	0	--	--	-	-	-	-
Csa1G050000	4.19547	2.88911	5.4843	2.01596	2.57697	2.80213	--	PREDICTED: pentatricopeptide repeat-containing protein At5g50280, chloroplastic-like [Cucumis sativus]	-	-	-	-
Csa1G050010	0	0	0	0	0	0	--	--	-	-	-	-
Csa1G050020	85.4409	76.1579	89.2606	56.1947	56.4503	59.7773	--	MA3 domain-containing protein isoform 1 [Theobroma cacao]	-	-	-	-
Csa1G050030	13.3646	10.9057	13.3475	9.45836	10.9879	9.65797	--	PREDICTED: probable UDP-N-acetylglucosamine--peptide N-acetylglucosaminyltransferase SPINDLY-like [Cucumis sativus]	-	-	-	-
Csa1G050040	8.86785	4.54473	7.55924	4.94136	6.45328	5.14765	--	PREDICTED: DNA-(apurinic or apyrimidinic site) lyase-like [Cucumis sativus]	-	-	-	-
Csa1G050050	7.68148	4.5447	5.81249	5.93411	5.96737	5.36365	--	PREDICTED: lysine-specific demethylase REF6-like [Cucumis sativus]	-	-	-	-
Csa1G050060	93.1335	70.4161	87.266	88.4387	106.424	109.161	--	PREDICTED: zinc finger CCCH domain-containing protein 43-like [Cucumis sativus]	-	-	-	-
Csa1G050070	58.3229	59.2869	66.0974	40.3328	45.7605	40.3356	--	PREDICTED: RPM1-interacting protein 4-like [Cucumis sativus]	-	-	-	-
Csa1G050080	0	0	0	0	0	0	--	--	-	-	-	-
Csa1G050090	26.4563	24.4425	26.336	22.1498	18.643	19.1267	--	PREDICTED: phosphopantothenoylcysteine decarboxylase-like [Cucumis sativus]	ko01100//Metabolic pathways;ko00770//Pantothenate and CoA biosynthesis	-	-	-
Csa1G050100	0.201664	0.121954	0.604215	0.108022	0.180904	0	--	PREDICTED: GDSL esterase/lipase At3g48460-like [Cucumis sativus]	-	-	-	-
Csa1G050110	1.29184	2.206	2.47857	8.28626	8.96976	11.9805	--	RING/U-box superfamily protein [Theobroma cacao]	-	-	-	-
Csa1G050120	105.856	45.8151	0	0	25.9735	0	--	PREDICTED: uncharacterized protein LOC101210315 [Cucumis sativus]	-	-	-	-
Csa1G050130	5.18743	4.92142	3.51842	3.66789	3.01396	2.48903	--	Os01g0905400 [Oryza sativa Japonica Group]	-	-	-	-
Csa1G050140	16.3353	9.92551	14.4624	12.6267	12.4654	13.2216	--	PREDICTED: telomere length regulation protein TEL2 homolog [Cucumis sativus]	-	-	-	-
Csa1G050150	3.80498	6.35307	4.05414	4.31155	2.57357	5.04956	--	structural constituent of ribosome [Cucumis melo subsp. melo]	-	-	-	-
Csa1G050160	10.2401	10.8507	5.45857	7.55853	8.26432	6.29559	--	PREDICTED: probable ubiquitin-like-specific protease 2B-like [Cucumis sativus]	-	-	-	-
Csa1G050170	199.494	188.398	136.546	175.153	191.5	151.338	--	PREDICTED: probable 26S proteasome non-ATPase regulatory subunit 6-like [Cucumis sativus]	ko03050//Proteasome	-	-	-
Csa1G050180	4.73105	3.30059	4.2476	4.81927	3.37905	3.18411	--	PREDICTED: uncharacterized aarF domain-containing protein kinase 1-like [Cucumis sativus]	-	-	-	-
Csa1G050190	5.13587	9.66739	3.10178	8.15305	5.62662	5.8382	--	PREDICTED: uncharacterized protein LOC101211051 [Cucumis sativus]	-	-	-	-
Csa1G050200	48.9525	39.945	37.1246	49.2296	32.5209	35.3767	--	PREDICTED: nucleoside diphosphate kinase 2, chloroplastic-like [Cucumis sativus]	ko01100//Metabolic pathways;ko01110//Biosynthesis of secondary metabolites;ko00230//Purine metabolism;ko00240//Pyrimidine metabolism	-	-	-
Csa1G050210	0.710185	1.78532	1.08404	0.659791	1.25978	0.58104	--	anthranilate N-benzoyltransferase [Cucumis melo subsp. melo]	-	-	-	-
Csa1G050220	5.13934	4.62037	6.85068	3.57236	5.04046	3.34529	--	anthranilate N-benzoyltransferase [Cucumis melo subsp. melo]	-	-	-	-
Csa1G050230	206.194	335.911	97.4218	85.4455	57.7521	57.1375	--	Uncharacterized protein TCM_014581 [Theobroma cacao]	-	-	-	-
Csa1G050240	1875.85	2665.68	1545.66	2823.67	1987.99	1961.87	--	glyceraldehyde-3-phosphate dehydrogenase, cytosolic-like [Cucumis sativus]	ko01100//Metabolic pathways;ko01110//Biosynthesis of secondary metabolites;ko00010//Glycolysis / Gluconeogenesis	-	-	-
Csa1G050250	36.8388	32.2789	49.2305	30.0212	52.6237	40.7348	--	PREDICTED: glyceraldehyde-3-phosphate dehydrogenase, cytosolic-like [Cucumis sativus]	ko01100//Metabolic pathways;ko01110//Biosynthesis of secondary metabolites;ko00010//Glycolysis / Gluconeogenesis	-	-	-
Csa1G050260	17.5039	13.6386	12.3945	10.0475	7.96264	9.55998	--	PREDICTED: serine/arginine repetitive matrix protein 2-like [Setaria italica]	-	-	-	-
Csa1G050270	6.27794	4.48902	3.82529	2.49714	4.82967	4.08155	--	PREDICTED: uncharacterized LOC101219072 [Cucumis sativus]	-	-	-	-
Csa1G050280	19.342	14.2139	19.8661	14.7865	20.5046	14.7924	--	4-coumarate-CoA ligase [Cucumis melo subsp. melo]	-	-	-	-
Csa1G050290	0	0.232997	0	0.0705069	0.0592023	0.647361	--	PREDICTED: 4-coumarate--CoA ligase-like 9-like [Cucumis sativus]	-	-	-	-
Csa1G050300	0.0748498	0.177478	0.461937	0.159995	0.472803	0.163745	--	PREDICTED: 4-coumarate--CoA ligase-like 9-like [Cucumis sativus]	-	-	-	-
Csa1G050310	12.4068	8.56019	9.41908	13.0904	10.6315	9.56702	--	WD-repeat protein [Cucumis melo subsp. melo]	-	-	-	-
Csa1G050320	3.19827	0.759718	0.731147	4.70742	1.60462	2.0528	--	PREDICTED: DUF246 domain-containing protein At1g04910-like [Cucumis sativus]	-	-	-	-
Csa1G050330	0	0	0	0	0	0.360231	--	PREDICTED: DUF246 domain-containing protein At1g04910-like [Cucumis sativus]	-	-	-	-
Csa1G050340	157.649	192.1	137.748	262.078	229.989	266.505	--	PREDICTED: adenylate kinase B-like [Cucumis sativus]	ko01100//Metabolic pathways;ko01110//Biosynthesis of secondary metabolites;ko00230//Purine metabolism	-	-	-
Csa1G050350	0	0	0	0	0	0	--	--	-	-	-	-
Csa1G050360	19.0533	22.6896	25.0686	45.3839	59.2823	44.8943	--	PREDICTED: malate synthase, glyoxysomal-like [Cucumis sativus]	ko01100//Metabolic pathways;ko00620//Pyruvate metabolism;ko00630//Glyoxylate and dicarboxylate metabolism	-	-	-
Csa1G050370	14.7103	13.8922	7.26358	7.30553	6.20957	6.39679	--	PREDICTED: probable inactive leucine-rich repeat receptor-like protein kinase At3g03770-like [Cucumis sativus]	-	-	-	-
Csa1G050380	0.435968	0.427528	0.422177	0.282006	0.462436	1.47844	--	PREDICTED: argininosuccinate synthase, chloroplastic-like [Cucumis sativus]	ko01100//Metabolic pathways;ko01110//Biosynthesis of secondary metabolites;ko00330//Arginine and proline metabolism;ko00250//Alanine, aspartate and glutamate metabolism	-	-	-
Csa1G050390	0	0	0	0	0	0.112285	--	PREDICTED: WD repeat-containing protein 18-like [Cucumis sativus]	-	-	-	-
Csa1G050400	45.1851	40.6099	40.0572	40.4473	37.6293	40.1593	--	PREDICTED: argininosuccinate synthase, chloroplastic-like [Cucumis sativus]	ko01100//Metabolic pathways;ko01110//Biosynthesis of secondary metabolites;ko00330//Arginine and proline metabolism;ko00250//Alanine, aspartate and glutamate metabolism	-	-	-
Csa1G050410	62.4774	83.4966	57.9467	52.8895	46.7896	52.4701	--	PREDICTED: cycloeucalenol cycloisomerase-like [Cucumis sativus]	ko01100//Metabolic pathways;ko01110//Biosynthesis of secondary metabolites;ko00100//Steroid biosynthesis	-	-	-
Csa1G050420	1747.31	1538.51	1837.9	1329.2	1185.53	1291.83	--	PREDICTED: elongation factor 1-delta-like [Cucumis sativus]	-	-	-	-
Csa1G050430	25.8158	16.8709	20.8402	25.5254	21.9706	19.148	--	ATPase family AAA domain-containing protein 1-A isoform 1 [Theobroma cacao]	-	-	-	-
Csa1G050440	0	0	0	0	0	0	--	--	-	-	-	-
Csa1G050450	60.9511	51.1987	63.4199	36.4381	56.9772	50.3157	--	Os07g0295200 [Oryza sativa Japonica Group]	-	-	-	-
Csa1G050460	14.9733	11.7454	10.3577	10.0042	9.56496	9.76271	--	Serine/threonine-protein kinase RIO1 [Triticum urartu]	-	-	-	-
Csa1G050470	50.7212	47.5101	47.5332	41.9694	44.6399	38.3598	--	PREDICTED: exocyst complex component 7-like [Cucumis sativus]	-	-	-	-
Csa1G050480	65.4992	34.1931	84.8628	24.71	39.2104	30.9887	--	PREDICTED: F-box protein At1g67340-like [Cucumis sativus]	-	-	-	-
Csa1G050490	47.0446	47.0831	42.0508	61.5409	53.1487	53.3893	--	PREDICTED: ubiquitin-like modifier-activating enzyme 5-like [Cucumis sativus]	-	-	-	-
Csa1G050500	7.42402	9.86533	5.17625	8.9797	4.91862	5.51763	--	PREDICTED: deoxycytidylate deaminase-like [Cucumis sativus]	ko01100//Metabolic pathways;ko00240//Pyrimidine metabolism	-	-	-
Csa1G050510	5.31199	3.55285	4.91624	2.81056	4.50426	2.38494	--	PREDICTED: LOW QUALITY PROTEIN: coiled-coil domain-containing protein 84-like [Cicer arietinum]	-	-	-	-
Csa1G050520	1.60742	0.759488	1.16771	1.02174	1.57371	1.78294	--	PREDICTED: glucuronoxylan 4-O-methyltransferase 3-like [Cicer arietinum]	-	-	-	-
Csa1G050530	0	0	0	0	0	0	--	--	-	-	-	-
Csa1G050540	56.2472	32.4424	42.7122	28.3423	42.1527	25.299	--	Pyridoxal phosphate-dependent transferases superfamily protein [Theobroma cacao]	-	-	-	-
Csa1G050550	0	0	0	0	0	0	--	--	-	-	-	-
Csa1G050560	15.0813	92.726	25.9458	0	11.5212	31.5927	--	Protein transport protein Sec61 subunit gamma [Triticum urartu]	ko04141//Protein processing in endoplasmic reticulum;ko04145//Phagosome;ko03060//Protein export	-	-	-
Csa1G050570	5.71859	3.85757	3.44288	4.38458	3.38302	4.96476	--	PREDICTED: thylakoid lumenal 17.9 kDa protein, chloroplastic-like [Cucumis sativus]	-	-	-	-
Csa1G050580	2.76828	3.17479	0	1.35978	1.09885	1.44369	--	Os02g0509500 [Oryza sativa Japonica Group]	-	-	-	-
Csa1G051580	0	0	0	0	0	0	--	PREDICTED: MADS-box transcription factor 6-like [Cucumis sativus]	-	-	-	-
Csa1G051590	0.403168	0.468497	1.20761	0.1063	0.275504	0.669457	--	PREDICTED: squamosa promoter-binding-like protein 13A-like [Cucumis sativus]	-	-	-	-
Csa1G051600	40.1273	42.8924	33.833	51.5481	57.7265	54.9769	--	PREDICTED: SUMO-activating enzyme subunit 1A-like [Cucumis sativus]	ko04120//Ubiquitin mediated proteolysis	-	-	-
Csa1G051610	0	0	0	0	0	0	--	thylakoid ADP,ATP carrier protein [Arabidopsis thaliana]	-	-	-	-
Csa1G051620	16.2597	20.521	12.0917	17.0664	7.86763	17.1618	--	PREDICTED: translation initiation factor IF-2-like [Cicer arietinum]	-	-	-	-
Csa1G051630	0.636853	2.41725	1.66525	3.91807	5.49927	10.0289	--	PREDICTED: palmitoyl-acyl carrier protein thioesterase, chloroplastic-like [Cucumis sativus]	ko01100//Metabolic pathways;ko00061//Fatty acid biosynthesis	-	-	-
Csa1G051640	18.6594	8.46771	17.7372	1.79168	10.3692	5.9716	--	PREDICTED: uncharacterized protein LOC100266186 isoform 1 [Vitis vinifera]	-	-	-	-
Csa1G051650	0.152404	0	0	0	0	0	--	PREDICTED: hydroxysteroid 11-beta-dehydrogenase 1-like protein-like [Cucumis sativus]	-	-	-	-
Csa1G051660	0.26094	0.46793	0.321143	0.279159	0.242319	0	--	PREDICTED: dehydrogenase/reductase SDR family protein 7-like [Cucumis sativus]	-	-	-	-
Csa1G051670	0	0	0	0	0	0	--	PREDICTED: hydroxysteroid 11-beta-dehydrogenase 1-like protein-like [Cucumis sativus]	-	-	-	-
Csa1G051680	0	0	0	0	0	0	--	PREDICTED: dehydrogenase/reductase SDR family protein 7-like [Cucumis sativus]	-	-	-	-
Csa1G051690	1.84647	3.09005	1.71982	18.3555	12.1285	33.0833	--	SAUR family protein [Populus trichocarpa]	ko04075//Plant hormone signal transduction	-	-	-
Csa1G051700	4.92686	2.83572	3.31964	1.86015	5.41329	3.21616	--	Tapetum determinant 1 [Theobroma cacao]	-	-	-	-
Csa1G051710	21.1334	14.4902	41.2019	17.3317	25.1839	32.8647	--	PREDICTED: bidirectional sugar transporter SWEET12-like [Cucumis sativus]	-	-	-	-
Csa1G051720	0	0.506839	0.265445	0	0.194494	0.237833	--	PREDICTED: bidirectional sugar transporter SWEET12-like [Cucumis sativus]	-	-	-	-
Csa1G051730	1.64693	1.08377	2.12903	3.19657	4.28288	5.03571	--	PREDICTED: probable serine/threonine-protein kinase At1g54610-like [Cucumis sativus]	-	-	-	-
Csa1G051740	0	0.102102	0	0	0.153911	0.0957803	--	PREDICTED: transcription factor bHLH49-like [Cucumis sativus]	-	-	-	-
Csa1G051750	40.2609	40.6096	32.8503	38.8269	37.2487	36.2333	--	PREDICTED: uncharacterized abhydrolase domain-containing protein DDB_G0269086-like isoform X1 [Cicer arietinum]	-	-	-	-
Csa1G051760	1.54317	2.41747	2.72839	1.43692	1.5412	0.892377	--	PREDICTED: transcription factor ICE1-like [Cucumis sativus]	-	-	-	-
Csa1G051770	19.2551	16.5038	13.9785	14.348	12.961	10.3111	--	PREDICTED: centromere protein S-like isoform 1 [Cucumis sativus]	-	-	-	-
Csa1G051780	24.679	20.4442	20.8448	21.8053	23.6459	21.1928	--	PREDICTED: U5 small nuclear ribonucleoprotein 40 kDa protein-like [Glycine max]	-	-	-	-
Csa1G051790	18.7116	11.4431	18.397	14.2529	14.6855	12.5678	--	PREDICTED: chromophore lyase CpcT/CpeT 3-like [Cucumis sativus]	-	-	-	-
Csa1G051800	40.0755	0	0	0	30.9517	0	--	--	-	-	-	-
Csa1G051810	220.193	239.605	175.172	522.238	384.406	463.33	--	PREDICTED: calnexin homolog 1-like [Cucumis sativus]	ko04141//Protein processing in endoplasmic reticulum;ko04145//Phagosome	-	-	-
Csa1G051820	10.7705	10.0133	7.89582	9.79958	11.1095	11.1316	--	PREDICTED: LRR receptor-like serine/threonine-protein kinase GSO1-like [Cucumis sativus]	-	-	-	-
Csa1G051830	1.50924	3.97961	0.524902	4.60396	1.33225	2.6534	--	PREDICTED: guanine nucleotide-binding protein G(s) subunit alpha isoforms XLas-like [Setaria italica]	-	-	-	-
Csa1G051840	35.4308	85.8205	15.9117	159.728	34.9249	40.4887	--	PREDICTED: peroxidase 7-like [Cucumis sativus]	ko01100//Metabolic pathways;ko01110//Biosynthesis of secondary metabolites;ko00940//Phenylpropanoid biosynthesis;ko00360//Phenylalanine metabolism	-	-	-
Csa1G051850	0.553061	0.079265	0.523089	0.072371	0.249027	0.232661	--	PREDICTED: receptor-like protein 12-like [Cucumis sativus]	-	-	-	-
Csa1G051860	0.128627	0	0.163505	0	0.0393754	0.0480477	--	PREDICTED: receptor-like protein 12-like [Cucumis sativus]	-	-	-	-
Csa1G051870	0	0	0	0	0	0	--	PREDICTED: LRR receptor-like serine/threonine-protein kinase FLS2-like [Cucumis sativus]	-	-	-	-
Csa1G051880	0.215788	0	0.412766	0.114166	0.395337	0.120607	--	PREDICTED: receptor-like protein 12-like [Cucumis sativus]	-	-	-	-
Csa1G051890	0	0	0	0	0	0	--	--	-	-	-	-
Csa1G051900	2.18363	1.94964	2.63582	1.57924	2.65708	2.24667	--	PREDICTED: pentatricopeptide repeat-containing protein At4g20090-like [Cucumis sativus]	-	-	-	-
Csa1G051910	5.14964	2.32376	3.06187	3.39206	2.16558	3.10175	--	PREDICTED: ribulose-1,5 bisphosphate carboxylase/oxygenase large subunit N-methyltransferase, chloroplastic-like [Cucumis sativus]	-	-	-	-
Csa1G056910	82.072	101.07	66.7569	93.644	73.8088	81.8972	--	PREDICTED: mitochondral 37S ribosomal protein S27-like [Cucumis sativus]	-	-	-	-
Csa1G056920	0.152806	0.183115	0.187339	0.570429	0.677942	0.738814	--	PREDICTED: cationic amino acid transporter 5-like [Cucumis sativus]	-	-	-	-
Csa1G056930	0	0	0	0	0.130084	0	--	PREDICTED: GDSL esterase/lipase At1g71250-like [Cucumis sativus]	-	-	-	-
Csa1G056940	3.60162	0.946392	5.28754	4.33302	16.1028	12.178	--	PREDICTED: UDP-glucose flavonoid 3-O-glucosyltransferase 6-like [Fragaria vesca subsp. vesca]	-	-	-	-
Csa1G056950	0	0	0	0	0	0	--	PREDICTED: protein UNUSUAL FLORAL ORGANS-like [Cucumis sativus]	-	-	-	-
Csa1G056960	21.545	20.9951	22.9071	24.9443	19.365	33.0621	--	PREDICTED: C-type lectin receptor-like tyrosine-protein kinase At1g52310-like [Cucumis sativus]	-	-	-	-
Csa1G056970	4.61375	10.3013	6.47937	7.62275	8.03918	9.85012	--	PREDICTED: allantoate deiminase, chloroplastic-like [Cucumis sativus]	ko00230//Purine metabolism	-	-	-
Csa1G056980	4.57351	6.12507	6.04344	5.95006	1.69373	4.4096	--	PLATZ transcription factor family protein [Theobroma cacao]	-	-	-	-
Csa1G056990	187.748	174.776	99.3941	111.908	126.423	235.44	--	--	-	-	-	-
Csa1G057000	95.1972	89.6739	81.1514	89.3481	78.5488	67.0604	--	PREDICTED: 54S ribosomal protein L12, mitochondrial-like isoform 1 [Cucumis sativus]	-	-	-	-
Csa1G057010	73.6023	68.9955	71.9108	100.714	82.4242	89.9691	--	PREDICTED: bifunctional purine biosynthesis protein PurH-like [Cucumis sativus]	ko01100//Metabolic pathways;ko01110//Biosynthesis of secondary metabolites;ko00230//Purine metabolism;ko00670//One carbon pool by folate	-	-	-
Csa1G057020	0	0	2.27703	0	1.94813	0	--	PREDICTED: protein FAR-RED IMPAIRED RESPONSE 1-like [Cucumis sativus]	-	-	-	-
Csa1G057030	2.61784	1.53048	2.84155	3.01295	2.71104	2.91332	--	PREDICTED: protein FAR-RED IMPAIRED RESPONSE 1-like [Cucumis sativus]	-	-	-	-
Csa1G057040	53.455	35.2654	44.4342	34.2957	30.493	34.9669	--	kinase family protein [Arabidopsis lyrata subsp. lyrata]	-	-	-	-
Csa1G057050	5.43446	4.03165	4.79877	3.45884	4.96592	3.58018	--	PREDICTED: potassium transporter 11-like [Cucumis sativus]	-	-	-	-
Csa1G057060	27.0355	23.5819	25.486	26.1471	33.6335	28.1474	--	PREDICTED: potassium transporter 11-like [Cucumis sativus]	-	-	-	-
Csa1G058060	43.6842	48.5997	45.1275	63.3384	57.7657	58.7615	--	PREDICTED: uncharacterized LOC101206734, partial [Cucumis sativus]	-	-	-	-
Csa1G058070	0.555044	0.536215	1.2932	0.35641	1.19156	0.548355	--	PREDICTED: ankyrin repeat-containing protein At3g12360-like [Cucumis sativus]	-	-	-	-
Csa1G058080	0.526664	0.23824	0.566627	0.0700015	0.237526	0.215398	--	PREDICTED: uncharacterized LOC101218503 [Cucumis sativus]	-	-	-	-
Csa1G058090	1.61239	0.539815	1.50404	0.652393	1.16925	0.655142	--	PREDICTED: ankyrin repeat-containing protein At5g02620-like [Cucumis sativus]	-	-	-	-
Csa1G058100	9.86227	7.65873	6.33155	12.3813	10.685	9.54059	--	PREDICTED: ankyrin repeat-containing protein At3g12360-like [Cucumis sativus]	-	-	-	-
Csa1G058110	23.1826	25.8208	16.2638	43.5627	34.885	39.7788	--	PREDICTED: ankyrin repeat-containing protein At3g12360-like [Cucumis sativus]	-	-	-	-
Csa1G058120	4.4608	3.11637	3.30188	1.3728	2.01263	2.03747	--	PREDICTED: ankyrin repeat-containing protein At3g12360-like [Cucumis sativus]	-	-	-	-
Csa1G058130	2.88644	6.40061	2.6294	9.41604	9.98796	7.51912	--	disease resistance response/ dirigent - like protein [Arabidopsis thaliana]	-	-	-	-
Csa1G058140	3.75254	3.01923	2.18935	1.87491	1.77701	2.30958	--	PREDICTED: monoglyceride lipase-like [Cucumis sativus]	-	-	-	-
Csa1G058150	0	0	0	0	0	6.60707	--	Stigma-specific Stig1 family protein [Theobroma cacao]	-	-	-	-
Csa1G058160	1.03239	0.68176	0.1125	2.54232	0.165905	0.507475	--	PREDICTED: ankyrin repeat-containing protein At5g02620-like [Cucumis sativus]	-	-	-	-
Csa1G058660	42.8223	34.3179	19.3809	34.0948	20.7598	15.1309	--	PREDICTED: ankyrin repeat-containing protein At5g02620-like [Cucumis sativus]	-	-	-	-
Csa1G058670	11.6071	5.91555	5.98569	10.7024	5.74084	7.101	--	PREDICTED: uncharacterized LOC101218972 [Cucumis sativus]	-	-	GO:0003824//catalytic activity;GO:0097159//organic cyclic compound binding	GO:0008152//metabolic process
Csa1G058680	31.0248	26.8505	19.3813	13.9439	15.2869	7.24879	--	PREDICTED: uncharacterized LOC101218972 [Cucumis sativus]	-	-	-	-
Csa1G059180	21.2094	7.45347	18.7156	13.4103	12.6601	10.6162	--	PREDICTED: ankyrin-1-like, partial [Cucumis sativus]	-	-	-	-
Csa1G059190	4.5299	4.89962	6.2075	3.01187	3.81773	4.37355	--	PREDICTED: uncharacterized LOC101211130 [Cucumis sativus]	-	-	-	-
Csa1G059200	6.02518	15.5298	3.30252	27.543	11.4158	15.6445	--	PREDICTED: LOW QUALITY PROTEIN: probable pectate lyase 16 [Vitis vinifera]	ko00040//Pentose and glucuronate interconversions	-	-	-
Csa1G059210	0.312733	0.377574	0.369391	0	0	0	--	PREDICTED: ankyrin repeat-containing protein At5g02620-like [Cucumis sativus]	-	-	-	-
Csa1G059710	0	1.13124	0	23.7828	12.0806	58.4681	--	stigma-specific stig1-like protein [Arabidopsis thaliana]	-	-	-	-
Csa1G059720	0.266077	2.486	0	0.566789	0	0	--	PREDICTED: uncharacterized LOC101218972 [Cucumis sativus]	-	-	-	-
Csa1G059730	0	0	0	0	0	0	--	PREDICTED: ankyrin repeat-containing protein At3g12360-like, partial [Cucumis sativus]	-	-	-	-
Csa1G059740	0	0	0	0	0	0	--	--	-	-	-	-
Csa1G059750	60.4844	77.2549	36.6338	127.566	53.8836	68.4483	--	PREDICTED: uncharacterized protein LOC101216576 isoform 1 [Cucumis sativus]	-	-	-	-
Csa1G059760	5.06012	1.19845	1.11847	7.95704	4.62133	5.50244	--	PREDICTED: ankyrin-2-like [Cucumis sativus]	-	-	-	-
Csa1G060260	0	0	0	0	0	0	--	PREDICTED: ankyrin repeat-containing protein At3g12360-like, partial [Cucumis sativus]	-	-	-	-
Csa1G060760	0	0	0	0	0	0	--	PREDICTED: uncharacterized protein LOC101216576 isoform 1 [Cucumis sativus]	-	-	-	-
Csa1G060770	0	0	0	0	0	0	--	PREDICTED: uncharacterized protein LOC101216576 isoform 1 [Cucumis sativus]	-	-	-	-
Csa1G060780	0.719566	0	0.418214	1.52435	0	0	--	PREDICTED: ankyrin repeat-containing protein At5g02620-like, partial [Cucumis sativus]	-	-	-	-
Csa1G062280	10.744	11.4742	5.4435	10.4481	9.01908	2.5154	--	PREDICTED: ankyrin repeat-containing protein At5g02620-like [Cucumis sativus]	-	-	-	-
Csa1G062290	570.03	571.714	566.438	454.344	649.346	526.447	--	PREDICTED: aspartic proteinase-like [Cucumis sativus]	-	GO:0005911//cell-cell junction;GO:0043231//intracellular membrane-bounded organelle;GO:0044444//cytoplasmic part	GO:0004175//endopeptidase activity	GO:0006970//response to osmotic stress;GO:0010038//response to metal ion;GO:0016485//protein processing
Csa1G062300	6.0039	5.37731	8.52614	7.9687	7.12728	5.57099	--	PREDICTED: probable F-box protein At4g22030-like [Cucumis sativus]	-	-	-	-
Csa1G062310	56.7799	73.6097	47.3164	65.3185	50.8631	59.3339	--	PREDICTED: aminomethyltransferase, mitochondrial-like [Cucumis sativus]	ko01100//Metabolic pathways;ko00260//Glycine, serine and threonine metabolism;ko00910//Nitrogen metabolism;ko00670//One carbon pool by folate	-	-	-
Csa1G062320	0	0	0	0	0	0	--	--	-	-	-	-
Csa1G062330	0.771981	0.743043	1.89736	1.85163	2.53447	1.76589	--	pherophorin-dz1 protein [Volvox carteri f. nagariensis]	-	-	-	-
Csa1G062340	0.778634	0.466432	0.450803	0	1.75382	0.821783	--	pherophorin-dz1 protein [Volvox carteri f. nagariensis]	-	-	-	-
Csa1G062350	29.6254	37.1447	15.2196	46.8816	15.0521	28.0984	--	L-ascorbate oxidase-like protein [Triticum urartu]	-	-	-	-
Csa1G062360	7.86244	6.01676	8.99151	6.90185	6.88292	8.62548	--	PREDICTED: tyrosyl-DNA phosphodiesterase 2-like [Cucumis sativus]	-	-	-	-
Csa1G062370	18.2917	15.1341	13.752	17.2839	15.8964	20.1205	--	PREDICTED: glucan endo-1,3-beta-glucosidase 1-like [Cucumis sativus]	-	-	-	-
Csa1G062380	4.89187	2.1357	14.9657	1.69939	7.88529	4.48699	--	PREDICTED: 5'-adenylylsulfate reductase 1, chloroplastic-like [Cucumis sativus]	-	-	-	-
Csa1G062880	71.7866	87.8839	44.3561	53.0639	43.4647	25.7833	--	PREDICTED: lactoylglutathione lyase-like [Cucumis sativus]	ko00620//Pyruvate metabolism	-	-	-
Csa1G062890	221.29	213.974	163.097	151.364	266.619	216.417	--	PREDICTED: autophagy-related protein 8C-like [Cucumis sativus]	ko04140//Regulation of autophagy	-	-	-
Csa1G062900	0.114827	0	0.135916	0	0.100511	0	--	PREDICTED: probable beta-1,3-galactosyltransferase 2-like [Cucumis sativus]	-	-	-	-
Csa1G062910	4.11208	3.15395	7.01539	0.71751	1.62228	1.28886	--	PREDICTED: uncharacterized LOC101209587 [Cucumis sativus]	-	-	-	-
Csa1G062920	10.9084	5.17766	12.1298	8.90247	10.8704	10.4085	--	PREDICTED: soluble starch synthase 3, chloroplastic/amyloplastic-like [Cucumis sativus]	-	-	-	-
Csa1G062930	4.7129	3.55095	10.4517	0.939997	4.9906	4.33376	--	PREDICTED: ATP synthase gamma chain, chloroplastic-like [Cucumis sativus]	ko01100//Metabolic pathways;ko00190//Oxidative phosphorylation;ko00195//Photosynthesis	-	-	-
Csa1G062940	1.36003	1.19384	1.27597	0.760739	1.45256	0.725105	--	PREDICTED: LOW QUALITY PROTEIN: pentatricopeptide repeat-containing protein At1g11710, mitochondrial-like [Cucumis sativus]	-	-	-	-
Csa1G062950	0.994828	2.81674	3.18301	0.629153	1.79442	0.652646	--	PREDICTED: LOW QUALITY PROTEIN: pentatricopeptide repeat-containing protein At1g11710, mitochondrial-like [Cucumis sativus]	-	-	-	-
Csa1G062960	135.899	146.011	245.957	89.2156	188.678	200.426	--	PREDICTED: peroxidase 42-like [Cucumis sativus]	ko01100//Metabolic pathways;ko01110//Biosynthesis of secondary metabolites;ko00940//Phenylpropanoid biosynthesis;ko00360//Phenylalanine metabolism	-	-	-
Csa1G062970	0.639899	0.51221	0.255186	2.28004	0.969923	0.701952	--	Homer protein isoform 2 [Theobroma cacao]	-	-	-	-
Csa1G062980	0.423411	0.392988	0.396308	1.01852	0.457244	0.791218	--	Homer protein isoform 2 [Theobroma cacao]	-	-	-	-
Csa1G063480	1.11673	2.44634	2.32406	2.16089	1.97774	1.87412	--	PREDICTED: LOW QUALITY PROTEIN: uncharacterized LOC101218032 [Cucumis sativus]	-	-	-	-
Csa1G063490	87.1348	102.949	77.6315	105.863	63.977	88.7153	--	conserved hypothetical protein [Ricinus communis]	-	-	-	-
Csa1G063500	23.5654	24.9217	20.6252	15.6326	13.9445	12.2208	--	PREDICTED: uncharacterized GPI-anchored protein At1g61900-like [Cucumis sativus]	-	-	-	-
Csa1G063510	53.1594	100.09	58.3229	17.6855	42.9992	24.1942	--	hypothetical protein PRUPE_ppa018445mg [Prunus persica]	-	-	-	-
Csa1G063520	39.4142	32.669	40.0529	32.3539	48.8262	30.8922	--	PREDICTED: UPF0051 protein ABCI8, chloroplastic-like [Cucumis sativus]	-	-	-	-
Csa1G063530	534.547	319.338	539.78	353.449	304.148	477.951	--	PREDICTED: polyadenylate-binding protein RBP45-like, partial [Cucumis sativus]	-	-	-	-
Csa1G063540	194.179	188.063	252.331	173.5	155.295	187.829	--	PREDICTED: polyadenylate-binding protein RBP45B-like [Cucumis sativus]	-	-	-	-
Csa1G063550	172.393	139.694	203.454	109.386	123.768	115.462	--	PREDICTED: polyadenylate-binding protein RBP45-like [Cucumis sativus]	-	-	-	-
Csa1G063560	6.66449	8.67333	4.20133	8.33664	4.15478	8.05117	--	PREDICTED: 15.4 kDa class V heat shock protein-like [Cucumis sativus]	-	-	-	-
Csa1G063570	2.96323	1.98157	1.50867	2.47242	0.814511	1.44384	--	PREDICTED: abnormal spindle-like microcephaly-associated protein homolog [Cucumis sativus]	-	-	-	-
Csa1G063580	207.232	165.678	208.111	91.4327	146.79	90.4199	--	Tobamovirus multiplication 1 isoform 1 [Theobroma cacao]	-	-	-	-
Csa1G063590	32.7465	32.0785	21.8446	44.6789	30.9345	32.1612	--	PREDICTED: pentatricopeptide repeat-containing protein At1g61870, mitochondrial-like [Cucumis sativus]	-	-	-	-
Csa1G063600	2.26738	2.22713	2.39852	1.78723	2.7901	3.06854	--	PREDICTED: uncharacterized protein LOC101293280 [Fragaria vesca subsp. vesca]	-	-	-	-
Csa1G063610	6.97886	7.49935	4.70826	8.61607	4.83865	5.68318	--	PREDICTED: tryptophan synthase beta chain 2, chloroplastic-like [Cucumis sativus]	-	-	-	-
Csa1G063620	0	0	0	0	0	0	--	--	-	-	-	-
Csa1G063630	1.33329	0.617192	1.9854	1.43224	1.53065	1.09154	--	PREDICTED: RNA pseudourine synthase 6, chloroplastic-like [Cucumis sativus]	-	-	-	-
Csa1G063640	0	0	18.3761	5.85479	9.49132	6.73898	--	--	-	-	-	-
Csa1G064140	1.79804	1.73135	2.54215	2.35119	1.7807	1.62482	--	PREDICTED: RNA pseudourine synthase 6, chloroplastic-like [Cucumis sativus]	-	-	-	-
Csa1G064150	1.38604	1.3787	1.18729	0.953763	1.64101	1.73719	--	PREDICTED: beta-glucosidase 47-like [Cucumis sativus]	ko01100//Metabolic pathways;ko01110//Biosynthesis of secondary metabolites;ko00500//Starch and sucrose metabolism;ko00940//Phenylpropanoid biosynthesis;ko00460//Cyanoamino acid metabolism	-	-	-
Csa1G064160	1.20376	0.627494	0.479577	0.650895	2.45398	1.07486	--	PREDICTED: tryptophan synthase beta chain 2, chloroplastic-like [Cucumis sativus]	ko01100//Metabolic pathways;ko01110//Biosynthesis of secondary metabolites;ko00260//Glycine, serine and threonine metabolism;ko00400//Phenylalanine, tyrosine and tryptophan biosynthesis	-	-	-
Csa1G064170	0	0	0.0887956	0	0	0	--	PREDICTED: tryptophan synthase beta chain 2, chloroplastic-like [Cucumis sativus]	ko01100//Metabolic pathways;ko01110//Biosynthesis of secondary metabolites;ko00260//Glycine, serine and threonine metabolism;ko00400//Phenylalanine, tyrosine and tryptophan biosynthesis	-	-	-
Csa1G064670	0	0	0.0563755	0	0.0412824	0.100346	--	PREDICTED: homeobox-leucine zipper protein PROTODERMAL FACTOR 2-like [Cucumis sativus]	-	-	-	-
Csa1G064680	7.09989	5.44591	3.32954	6.36181	2.82791	3.44197	--	ROP-interactive CRIB motif-containing protein 10 [Theobroma cacao]	-	-	-	-
Csa1G064690	57.4118	40.9944	61.7504	22.4649	32.8407	33.905	--	PREDICTED: nuclear transport factor 2-like [Cucumis sativus]	-	-	-	-
Csa1G064700	15.7252	17.5544	6.19227	26.9941	8.19132	14.2812	--	PREDICTED: probable xyloglucan endotransglucosylase/hydrolase protein 8-like [Cucumis sativus]	-	-	-	-
Csa1G064710	39.7447	34.909	33.6179	47.5877	39.8009	42.7199	--	PREDICTED: dnaJ homolog subfamily C member 25-like [Cucumis sativus]	-	-	-	-
Csa1G064720	0	0	0	0	0	0	--	--	-	-	-	-
Csa1G064730	0.339605	0.203936	0.519079	0.456738	0.542205	0.924797	--	PREDICTED: gibberellin 2-beta-dioxygenase 8-like [Cucumis sativus]	-	-	-	-
Csa1G064740	3.64804	2.09459	3.35971	3.08902	5.2355	6.56589	--	PREDICTED: probable pyruvate, phosphate dikinase regulatory protein, chloroplastic-like [Cucumis sativus]	-	-	-	-
Csa1G064750	36.5332	33.9331	28.447	40.7691	40.1385	30.2524	--	PREDICTED: tyrosyl-DNA phosphodiesterase 1-like [Cucumis sativus]	-	-	-	-
Csa1G064760	19.6118	27.4204	16.9702	18.5132	16.1386	13.1495	--	PREDICTED: protein NDR1-like [Cucumis sativus]	-	-	-	-
Csa1G064770	3.21273	3.75184	3.79474	1.90608	4.93214	3.72955	--	harpin inducing protein 1-like 9 [Nicotiana tabacum]	-	-	-	-
Csa1G064780	0.27875	0.437691	0.446798	0.393606	2.5806	3.05396	--	PREDICTED: cysteine-rich receptor-like protein kinase 25-like [Cucumis sativus]	-	-	-	-
Csa1G064790	0	0	0	0	0	0	--	PREDICTED: cysteine-rich receptor-like protein kinase 25-like [Cucumis sativus]	-	-	-	-
Csa1G064800	0.0791003	0	0	0.0847162	0	0	--	PREDICTED: polygalacturonase-like [Cucumis sativus]	-	-	-	-
Csa1G064810	7.01992	6.09038	7.93886	6.03382	9.48936	9.5387	--	PREDICTED: polygalacturonase-like [Cucumis sativus]	-	-	-	-
Csa1G064820	0.320841	0.122508	2.18386	0.917369	1.27491	1.81876	--	PREDICTED: polygalacturonase-like [Cucumis sativus]	-	-	-	-
Csa1G064830	0	0	52.4532	0	0	0	--	PREDICTED: cysteine-rich receptor-like protein kinase 25-like [Cucumis sativus]	-	-	-	-
Csa1G064840	0	0	0	0.159452	0.131385	0.158021	--	PREDICTED: cysteine-rich receptor-like protein kinase 25-like [Cucumis sativus]	-	-	-	-
Csa1G064850	0.325762	0.190707	0.798464	1.05453	1.50011	0.724195	--	PREDICTED: cysteine-rich receptor-like protein kinase 25-like [Cucumis sativus]	-	-	-	-
Csa1G064860	1.4051	1.40473	0.234259	0.639277	0.734315	0.897003	--	gypsy/ty3 element polyprotein [Cucumis melo subsp. melo]	-	-	-	-
Csa1G064870	0	0	0.0904195	1.09589	1.5816	2.9817	--	PREDICTED: cysteine-rich receptor-like protein kinase 29-like [Cucumis sativus]	-	-	-	-
Csa1G065370	0	0.126523	0.128603	0.115488	0.388666	0.365248	--	PREDICTED: cysteine-rich receptor-like protein kinase 29-like [Cucumis sativus]	-	-	-	-
Csa1G065380	0.0731504	0.262511	0.35609	1.09634	0.846442	0.473277	--	PREDICTED: cysteine-rich receptor-like protein kinase 8-like, partial [Cucumis sativus]	-	-	-	-
Csa1G065390	0.246069	0.894252	0	0	0.215229	0	--	PREDICTED: cysteine-rich receptor-like protein kinase 29-like [Cucumis sativus]	-	-	-	-
Csa1G065400	3.19897	4.76461	1.31311	2.24678	3.82428	0.470551	--	PREDICTED: cysteine-rich repeat secretory protein 38-like [Cucumis sativus]	-	-	-	-
Csa1G065410	55.3711	64.0998	34.8867	28.6403	18.5396	18.0425	--	Sulfite exporter TauE/SafE family protein [Arabidopsis thaliana]	-	-	-	-
Csa1G065420	0.939851	0.88962	0.456931	9.08896	6.73015	20.735	--	PREDICTED: cysteine-rich receptor-like protein kinase 29-like [Cucumis sativus]	-	-	-	-
Csa1G065920	2.54996	1.95194	5.17875	18.7059	18.2214	31.6589	--	PREDICTED: cysteine-rich receptor-like protein kinase 29-like [Cucumis sativus]	-	-	-	-
Csa1G065930	2.10462	1.35534	2.56369	26.6267	20.9109	45.0622	--	PREDICTED: cysteine-rich receptor-like protein kinase 29-like, partial [Cucumis sativus]	-	-	-	-
Csa1G065940	0	0	0	27.6549	0	125.994	--	PREDICTED: cysteine-rich receptor-like protein kinase 29-like [Cucumis sativus]	-	-	-	-
Csa1G065950	0	0	0	0.36876	0	0.38114	--	PREDICTED: cysteine-rich receptor-like protein kinase 29-like [Cucumis sativus]	-	-	-	-
Csa1G065960	3.37653	3.4747	5.70808	2.12453	1.72805	3.62659	--	PREDICTED: transcription factor ILR3-like [Cucumis sativus]	-	-	-	-
Csa1G065970	87.6957	52.9844	98.26	11.5468	43.9871	28.3577	--	PREDICTED: thioredoxin-like protein CXXS1-like [Cucumis sativus]	-	-	-	-
Csa1G065980	20.4919	12.4425	11.858	14.6837	6.82071	11.4798	--	PREDICTED: kinesin-1-like [Cucumis sativus]	-	-	-	-
Csa1G066480	8.68633	6.54721	30.3347	1.82002	6.70992	14.6323	--	PREDICTED: oxygen-evolving enhancer protein 3-2, chloroplastic-like [Cucumis sativus]	ko01100//Metabolic pathways;ko00195//Photosynthesis	-	-	-
Csa1G066490	1.09661	0.531515	1.8576	0.467463	0.810575	0.239937	--	PREDICTED: uncharacterized LOC101214369 [Cucumis sativus]	-	-	-	-
Csa1G066500	0	0	0	0	0	0	--	PREDICTED: LOW QUALITY PROTEIN: polygalacturonase-like [Cucumis sativus]	-	-	-	-
Csa1G066510	6.59331	4.05305	6.32012	6.97125	5.72587	8.49764	--	Aldolase-type TIM barrel family protein [Theobroma cacao]	-	-	-	-
Csa1G066520	0.455261	0.673334	0.418204	1.90714	4.29867	3.22158	--	PREDICTED: BTB/POZ domain-containing protein At3g22104-like [Cucumis sativus]	-	-	-	-
Csa1G066530	169.897	136.311	183.708	134.913	173.942	170.621	--	PREDICTED: uncharacterized LOC101220721, partial [Cucumis sativus]	-	-	-	-
Csa1G066540	58.6241	35.0607	50.4555	36.1272	61.5823	67.35	--	--	-	-	-	-
Csa1G066550	0	0	0	0	0	0	--	PREDICTED: (3S,6E)-nerolidol synthase 1-like [Cucumis sativus]	ko01110//Biosynthesis of secondary metabolites;ko00902//Monoterpenoid biosynthesis	-	-	-
Csa1G066560	0	0	0	0	0	0	--	PREDICTED: (3S,6E)-nerolidol synthase 1-like [Cucumis sativus]	ko01110//Biosynthesis of secondary metabolites;ko00902//Monoterpenoid biosynthesis	-	-	-
Csa1G066570	0	0	0	0	0	0	--	PREDICTED: (3S,6E)-nerolidol synthase 1-like [Cucumis sativus]	ko01110//Biosynthesis of secondary metabolites;ko00902//Monoterpenoid biosynthesis	-	-	-
Csa1G068570	0	0	0	0	0	0	--	PREDICTED: (3S,6E)-nerolidol synthase 1-like [Cucumis sativus]	ko01110//Biosynthesis of secondary metabolites;ko00902//Monoterpenoid biosynthesis	-	-	-
Csa1G070070	0	0	0	0	0	0	--	PREDICTED: (3S,6E)-nerolidol synthase 1-like [Cucumis sativus]	-	-	-	-
Csa1G070080	0.638618	0	0	0	0	0	--	PREDICTED: (3S,6E)-nerolidol synthase 1-like [Cucumis sativus]	ko01110//Biosynthesis of secondary metabolites;ko00902//Monoterpenoid biosynthesis	-	-	-
Csa1G070580	14.1498	13.7196	14.4952	3.85982	5.18414	3.07901	--	PREDICTED: LOW QUALITY PROTEIN: polygalacturonase-like [Cucumis sativus]	-	-	-	-
Csa1G070590	0	0.126682	0.392073	0	0.0970181	0.117889	--	PREDICTED: LOW QUALITY PROTEIN: polygalacturonase-like [Cucumis sativus]	-	-	-	-
Csa1G070600	0.932877	0.311372	0.883859	0.222879	0.192299	0	--	PREDICTED: G-type lectin S-receptor-like serine/threonine-protein kinase RKS1-like [Cucumis sativus]	-	-	-	-
Csa1G070610	5.56676	3.73706	4.56496	2.07497	2.16755	0.779875	--	PREDICTED: G-type lectin S-receptor-like serine/threonine-protein kinase RKS1-like [Cucumis sativus]	-	-	-	-
Csa1G070620	0.404828	0.278962	0.281228	0.125749	0.213991	0.0644067	--	PREDICTED: LOW QUALITY PROTEIN: G-type lectin S-receptor-like serine/threonine-protein kinase RKS1-like, partial [Cucumis sativus]	-	-	-	-
Csa1G071120	0.0947148	0.112332	0.114928	0	0	0	--	PREDICTED: protein TRANSPARENT TESTA 12-like [Cucumis sativus]	-	-	-	-
Csa1G071130	8.41762	5.38576	4.64338	4.01428	5.08806	2.65533	--	PREDICTED: G-type lectin S-receptor-like serine/threonine-protein kinase At1g11410-like [Cucumis sativus]	-	-	-	-
Csa1G071140	2.08825	1.02339	2.91699	0.591217	0.559481	0.511381	--	PREDICTED: receptor-like serine/threonine-protein kinase SD1-6-like [Cucumis sativus]	-	-	-	-
Csa1G071150	1.06601	0.395713	0.793742	0.350543	0.718449	0	--	PREDICTED: receptor-like serine/threonine-protein kinase SD1-7-like [Cucumis sativus]	-	-	-	-
Csa1G071160	0.137232	0.0836727	0.0837114	0	0.122009	0	--	PREDICTED: receptor-like serine/threonine-protein kinase SD1-7-like [Cucumis sativus]	-	-	-	-
Csa1G071170	3.69762	2.71533	2.48221	3.26013	4.46307	3.43744	--	PREDICTED: G-type lectin S-receptor-like serine/threonine-protein kinase At4g27290-like [Cucumis sativus]	-	-	-	-
Csa1G071180	0	0	0	0	0	0	--	PREDICTED: G-type lectin S-receptor-like serine/threonine-protein kinase At4g27290-like [Cucumis sativus]	-	-	-	-
Csa1G071190	8.28209	3.04009	5.83991	6.57405	7.44261	5.6762	--	PREDICTED: G-type lectin S-receptor-like serine/threonine-protein kinase At4g27290-like [Cucumis sativus]	-	-	-	-
Csa1G071200	2.59802	1.36892	2.08707	0.607745	0.746652	0.0898427	--	PREDICTED: G-type lectin S-receptor-like serine/threonine-protein kinase At4g27290-like [Cucumis sativus]	-	-	-	-
Csa1G071210	2.21448	1.19508	1.94689	2.34787	1.60386	2.09913	--	PREDICTED: receptor-like serine/threonine-protein kinase SD1-8-like [Cucumis sativus]	-	-	-	-
Csa1G071220	0.071392	0	0.265277	0.457062	0.065013	0.235952	--	PREDICTED: receptor-like serine/threonine-protein kinase SD1-8-like [Cucumis sativus]	-	-	-	-
Csa1G071230	1.45289	1.35433	0.296451	0.766674	0.79454	0.801424	--	PREDICTED: receptor-like serine/threonine-protein kinase SD1-8-like [Cucumis sativus]	-	-	-	-
Csa1G071240	1.91191	0.856189	1.31573	0.674438	0.838766	0.469959	--	PREDICTED: receptor-like serine/threonine-protein kinase SD1-8-like [Cucumis sativus]	-	-	-	-
Csa1G071250	0	0	0	0	0	89.7525	--	PREDICTED: G-type lectin S-receptor-like serine/threonine-protein kinase At1g11330-like, partial [Vitis vinifera]	-	-	-	-
Csa1G071260	3.41043	0.755773	3.95483	1.47732	2.5027	1.90474	--	PREDICTED: G-type lectin S-receptor-like serine/threonine-protein kinase At1g11330-like [Vitis vinifera]	-	-	-	-
Csa1G071270	2.64277	1.92865	2.374	4.57447	3.8672	5.99814	--	PREDICTED: LOW QUALITY PROTEIN: polygalacturonase-like [Cucumis sativus]	-	-	-	-
Csa1G071280	2.8817	0.625277	1.69797	3.03183	1.8857	2.07805	--	PREDICTED: LOW QUALITY PROTEIN: G-type lectin S-receptor-like serine/threonine-protein kinase At1g11330-like [Cucumis sativus]	-	-	-	-
Csa1G071290	0	0	0	0	0	0.155201	--	PREDICTED: purine permease 3-like [Cucumis sativus]	-	-	-	-
Csa1G071790	0.749586	0.098102	0.206466	0.529289	0.223098	0.18391	--	PREDICTED: G-type lectin S-receptor-like serine/threonine-protein kinase At1g11330-like [Cucumis sativus]	-	-	-	-
Csa1G071800	10.5778	13.3217	8.63463	19.7756	7.52114	24.1003	--	PREDICTED: calcium-binding protein KIC-like [Solanum lycopersicum]	-	-	-	-
Csa1G071810	10.4189	20.3008	1.30671	6.01816	0	4.41098	--	COL domain class transcription factor [Malus domestica]	-	-	-	-
Csa1G071820	0.397359	0	0	0	0.682273	0	--	Polynucleotidyl transferase [Theobroma cacao]	-	-	-	-
Csa1G071830	16.3251	3.75666	30.5996	3.06838	15.3315	11.6125	--	PREDICTED: protein MOTHER of FT and TF 1-like [Cucumis sativus]	-	-	-	-
Csa1G071840	0.193753	0	2.0633	0.399007	5.09117	2.9236	--	MYB-like 102 [Theobroma cacao]	-	-	-	-
Csa1G071850	61.7814	173.488	34.5599	39.2005	23.8378	25.9417	--	wound induced protein-like, partial [Vitis vinifera]	-	-	-	-
Csa1G071860	107.278	114.416	115.687	16.2515	36.0292	14.9408	--	--	-	-	-	-
Csa1G071870	570.578	812.712	423.174	388.559	432.622	330.041	--	PREDICTED: sugar carrier protein C-like [Cucumis sativus]	-	-	-	-
Csa1G071880	17.3451	15.8113	13.4332	11.2803	15.3163	10.735	--	PREDICTED: vacuolar protein 8-like, partial [Cucumis sativus]	-	-	-	-
Csa1G071890	11.3144	23.8778	10.9842	105.796	70.6025	86.2507	--	PREDICTED: NAD(P)H dehydrogenase B3, mitochondrial-like [Cucumis sativus]	ko00190//Oxidative phosphorylation	-	-	-
Csa1G071900	10.1577	8.7688	11.8739	8.27579	8.63933	9.22041	--	PREDICTED: heterogeneous nuclear ribonucleoprotein U-like protein 1-like [Cucumis sativus]	-	-	-	-
Csa1G071910	15.5051	10.8321	14.6464	10.1331	11.9413	14.0442	--	PREDICTED: telomerase Cajal body protein 1-like [Cucumis sativus]	-	-	-	-
Csa1G071920	31.3867	28.7038	28.6104	39.5232	40.0153	36.255	--	PREDICTED: pseudouridine-5'-monophosphatase-like [Cucumis sativus]	ko01100//Metabolic pathways;ko00740//Riboflavin metabolism	-	-	-
Csa1G071930	0	0	0	0	0	0	--	PREDICTED: syntaxin-124-like [Cucumis sativus]	ko04130//SNARE interactions in vesicular transport	-	-	-
Csa1G071940	3.20827	4.91139	4.10378	14.1868	10.5613	18.2798	--	fiber expressed protein [Gossypium hirsutum]	-	-	-	-
Csa1G072440	18.8869	17.0257	23.962	16.2083	20.7478	12.9833	--	PREDICTED: transmembrane protein 184C-like [Cucumis sativus]	-	-	-	-
Csa1G072450	43.8988	58.1552	41.9627	35.399	49.4101	60.7889	--	PREDICTED: endonuclease 1-like, partial [Cucumis sativus]	-	-	-	-
Csa1G072460	8.2441	6.33597	10.0509	6.59217	12.6149	7.80668	--	PREDICTED: PAP-specific phosphatase HAL2-like [Cucumis sativus]	ko01100//Metabolic pathways;ko00920//Sulfur metabolism	-	-	-
Csa1G072470	7.0244	5.74653	8.35117	7.4101	10.0427	13.4914	--	Lysine ketoglutarate reductase trans-splicing-like protein [Medicago truncatula]	-	-	-	-
Csa1G072480	0.570376	0.628655	0.925557	1.2164	1.30698	1.80161	--	bromodomain protein [Populus trichocarpa]	-	-	-	-
Csa1G072490	10.5114	7.1386	8.60906	8.95424	8.52052	7.57103	--	PREDICTED: katanin p80 WD40 repeat-containing subunit B1 homolog [Cucumis sativus]	-	-	-	-
Csa1G072990	2.69922	3.01996	2.23019	2.59342	1.38816	2.79918	--	CK25 [Nicotiana tabacum]	-	-	-	-
Csa1G073000	10.9696	15.3332	21.5104	8.35521	9.56089	7.13751	--	Os01g0878000 [Oryza sativa Japonica Group]	-	-	-	-
Csa1G073010	0	0.268888	0.290118	0	0.219501	0.29351	--	Glucose-fructose oxidoreductase domain-containing protein 2, putative [Theobroma cacao]	-	-	-	-
Csa1G073020	78.4124	72.6463	60.7018	49.0362	60.2246	54.2169	--	PREDICTED: glucose-induced degradation protein 8 homolog [Cucumis sativus]	-	-	-	-
Csa1G073030	0	67.6688	0	0	0	105.81	--	--	-	-	-	-
Csa1G073040	19.7462	18.5907	16.165	10.5504	11.9077	12.3998	--	PREDICTED: monoglyceride lipase-like [Cucumis sativus]	-	-	-	-
Csa1G073050	22.2715	23.0056	26.7316	5.86535	6.13819	6.54046	--	PREDICTED: serine carboxypeptidase-like 31-like [Cucumis sativus]	-	-	-	-
Csa1G073060	0.361657	0	0.573468	0.256399	0.32033	0.527996	--	PREDICTED: NAC transcription factor 25-like [Cucumis sativus]	-	-	-	-
Csa1G073070	0	0	0	3.34379	0.39834	8.39206	--	PREDICTED: TMV resistance protein N [Vitis vinifera]	-	-	-	-
Csa1G073080	12.3194	10.2865	9.11632	9.79758	9.33152	7.08058	--	hydroxyproline-rich glycoprotein-like protein [Arabidopsis thaliana]	-	-	-	-
Csa1G073090	0	0	0	0	0	0	--	PREDICTED: polyphenol oxidase, chloroplastic-like [Cucumis sativus]	ko01100//Metabolic pathways;ko01110//Biosynthesis of secondary metabolites;ko00350//Tyrosine metabolism;ko00950//Isoquinoline alkaloid biosynthesis	-	-	-
Csa1G073100	0	0	0	0	0	0	--	PREDICTED: polyphenol oxidase, chloroplastic-like, partial [Cucumis sativus]	-	-	-	-
Csa1G073110	0	0	0	0	0	0	--	PREDICTED: aureusidin synthase-like [Cucumis sativus]	-	-	-	-
Csa1G073610	0	0	0	0	0	0	--	PREDICTED: polyphenol oxidase A1, chloroplastic-like [Glycine max]	-	-	-	-
Csa1G073620	0	0	0	0	0	0	--	polyphenol oxidase V [Malus domestica]	-	-	-	-
Csa1G073630	0	0	0	0	0	0	--	--	-	-	-	-
Csa1G073640	0	0	0	0	0	0.145132	--	PREDICTED: polyphenol oxidase, chloroplastic-like [Cucumis sativus]	-	-	-	-
Csa1G073650	47.562	27.5178	58.0723	29.3392	63.8021	59.1704	--	DnaJ subfamily C member 22 [Theobroma cacao]	-	-	-	-
Csa1G073660	0	0	0.617961	0.524217	0	0.6469	--	Lactosylceramide 4-alpha-galactosyltransferase [Medicago truncatula]	-	-	-	-
Csa1G073670	0	0	0	0	0	0.261506	--	PREDICTED: lysine histidine transporter 1-like [Cucumis sativus]	-	-	-	-
Csa1G073680	0	0	0	0	0	0	--	Alpha/beta-Hydrolases superfamily protein [Theobroma cacao]	-	-	-	-
Csa1G073690	25.9256	21.5607	22.2227	21.6005	22.6491	22.8486	--	WAPL (Wings apart-like protein regulation of heterochromatin) protein [Arabidopsis thaliana]	-	-	-	-
Csa1G073700	6.03229	6.5416	10.8651	5.51442	8.0256	5.73428	--	PREDICTED: probable leucine-rich repeat receptor-like serine/threonine-protein kinase At3g14840-like [Cucumis sativus]	-	-	-	-
Csa1G073710	31.4031	23.5004	32.1924	25.7929	24.722	23.0222	--	PREDICTED: mediator of RNA polymerase II transcription subunit 16-like [Cucumis sativus]	-	-	-	-
Csa1G073720	309.17	303.655	219.637	124.129	183.108	489.819	--	--	-	-	-	-
Csa1G073730	30.9159	26.148	26.0656	22.7539	21.0114	23.0073	--	PREDICTED: UPF0533 protein C5orf44-like [Cucumis sativus]	-	-	-	-
Csa1G073740	9.34625	20.2963	8.01176	14.173	10.3119	12.058	--	PREDICTED: CBS domain-containing protein CBSX5-like [Cucumis sativus]	-	-	-	-
Csa1G073750	10.2117	9.88554	6.82318	11.472	4.1229	7.44717	--	PREDICTED: sphingolipid delta(4)-desaturase DES1-like [Cucumis sativus]	ko01100//Metabolic pathways;ko00600//Sphingolipid metabolism	-	-	-
Csa1G073760	35.1659	34.4203	35.8611	22.8871	22.6731	26.9268	--	PREDICTED: allantoinase-like [Cucumis sativus]	ko01100//Metabolic pathways;ko00230//Purine metabolism	-	-	-
Csa1G073770	1.73364	1.42671	2.6514	1.38166	1.8774	1.63144	--	PREDICTED: mutS2 protein-like [Cucumis sativus]	ko03430//Mismatch repair	-	-	-
Csa1G073780	5.47474	3.54618	5.09144	4.46542	4.49013	4.46046	--	PREDICTED: pentatricopeptide repeat-containing protein At4g21705, mitochondrial-like [Vitis vinifera]	-	-	-	-
Csa1G073790	7.78344	7.382	4.45666	6.3667	5.7058	6.48234	--	PREDICTED: pentatricopeptide repeat-containing protein At2g20710, mitochondrial-like [Cucumis sativus]	-	-	-	-
Csa1G073800	0.488572	0.582731	0.392583	0	0.281427	0.177978	--	PREDICTED: pentatricopeptide repeat-containing protein At2g20710, mitochondrial-like [Cucumis sativus]	-	-	-	-
Csa1G073810	2.37978	1.41544	2.01938	2.35705	0.932502	2.8667	--	PREDICTED: E3 ubiquitin-protein ligase RMA1H1-like [Cucumis sativus]	-	-	-	-
Csa1G073820	0.898789	0.355337	0.177359	0.154048	0.527923	0.331655	--	PREDICTED: DNA ligase 1-like [Cicer arietinum]	-	-	-	-
Csa1G073830	13.3664	12.4478	10.7067	11.6744	12.8142	13.442	--	PREDICTED: protein LOL2-like [Cucumis sativus]	-	-	-	-
Csa1G073840	0.188182	0	0	0.100357	0	0.212119	--	PREDICTED: probable phosphoglycerate mutase GpmB-like [Cucumis sativus]	-	-	-	-
Csa1G073850	6.75161	5.54126	6.12163	7.68681	7.05813	6.70314	--	PREDICTED: callose synthase 11-like [Cucumis sativus]	-	-	-	-
Csa1G073860	27.958	21.2452	18.8673	31.5153	25.907	20.7308	--	Os01g0678000 [Oryza sativa Japonica Group]	-	-	-	-
Csa1G073870	9.74538	7.91467	7.47059	11.326	7.85067	10.3686	--	PREDICTED: uncharacterized LOC101209711 [Cucumis sativus]	-	-	-	-
Csa1G073880	0	0	0	0	0	0	--	PREDICTED: L-type lectin-domain containing receptor kinase VII.1-like [Cucumis sativus]	-	-	-	-
Csa1G073890	5.01531	5.66486	4.76612	11.3278	8.43307	7.56047	--	PREDICTED: L-type lectin-domain containing receptor kinase VII.1-like [Cucumis sativus]	-	-	-	-
Csa1G073900	144.102	201.766	155.915	45.4026	19.5397	28.5211	--	At2g20670/F23N11.1 [Arabidopsis thaliana]	-	-	-	-
Csa1G074400	7.17214	7.25405	17.6081	3.27898	10.4011	7.36266	--	PREDICTED: transcription factor bHLH118-like [Cucumis sativus]	-	-	-	-
Csa1G074900	11.6966	9.99532	8.92638	10.4394	13.4783	14.7841	--	PREDICTED: serine/threonine-protein kinase HT1-like [Cucumis sativus]	-	-	-	-
Csa1G074910	69.0016	74.931	66.9885	86.4819	20.9379	61.4962	--	PREDICTED: pistil-specific extensin-like protein-like [Cucumis sativus]	-	-	-	-
Csa1G074920	30.7478	43.3293	25.425	49.8919	51.6004	57.036	--	VQ motif-containing protein [Theobroma cacao]	-	-	-	-
Csa1G074930	17.9588	9.18981	15.9166	16.8527	19.683	18.0397	--	PREDICTED: protein SMG7-like [Glycine max]	-	-	-	-
Csa1G074940	33.9386	41.008	15.5077	22.5642	28.4688	24.6065	--	Nuclear control of ATPase protein 2 [Theobroma cacao]	-	-	-	-
Csa1G074950	3.77598	2.10337	4.16659	1.98042	2.09359	2.77155	--	PREDICTED: late embryogenesis abundant protein 76-like [Cucumis sativus]	-	-	-	-
Csa1G074960	11.2096	7.34314	20.6381	2.76619	3.79602	5.52976	--	Dof zinc finger protein-like protein [Medicago truncatula]	-	-	-	-
Csa1G074970	51.8165	39.9133	46.0894	25.9722	36.8694	34.1419	--	f-box family protein [Populus trichocarpa]	-	-	-	-
Csa1G074980	4.64997	3.53379	3.05343	3.87187	5.50115	5.6932	--	PREDICTED: squamosa promoter-binding protein 1-like [Cucumis sativus]	-	-	-	-
Csa1G074990	10.1565	10.7555	6.38444	18.3054	13.2762	15.0505	--	PREDICTED: mitochondrial substrate carrier family protein S-like [Cucumis sativus]	-	-	-	-
Csa1G075000	0	0	0	0	0	0	--	PREDICTED: auxin-repressed 12.5 kDa protein-like [Cucumis sativus]	-	-	-	-
Csa1G075010	0	0	0	0	0	0	--	--	-	-	-	-
Csa1G075020	24.1318	17.0437	21.5632	24.0908	23.5805	23.0779	--	Receptor like protein 4 isoform 1 [Theobroma cacao]	-	-	-	-
Csa1G075030	4.6954	14.3848	7.10427	22.4172	17.7197	35.7417	--	PREDICTED: ethylene-responsive transcription factor 12-like [Cucumis sativus]	-	-	-	-
Csa1G075040	0	0	0	0	0	0	--	--	-	-	-	-
Csa1G075050	17.5665	17.0069	16.6149	12.1099	18.5411	12.7716	--	PREDICTED: protein yippee-like At5g53940-like [Cucumis sativus]	-	-	-	-
Csa1G075060	1.26217	4.55399	0.892245	17.3612	5.76652	11.8194	--	PREDICTED: ethylene-responsive transcription factor 9-like [Cucumis sativus]	-	-	-	-
Csa1G075560	39.4957	36.7702	37.1976	53.5689	52.9297	57.3328	--	PREDICTED: MACPF domain-containing protein NSL1-like [Cucumis sativus]	-	-	-	-
Csa1G075570	17.3908	18.278	10.0877	10.2287	12.3204	16.4002	--	At1g28410 [Arabidopsis thaliana]	-	-	-	-
Csa1G075580	13.6079	9.87026	11.5573	11.1092	8.82421	10.3027	--	PREDICTED: glycogen phosphorylase 1-like [Cucumis sativus]	ko00500//Starch and sucrose metabolism	GO:0009536//plastid	GO:0004645//phosphorylase activity;GO:0031406//carboxylic acid binding	GO:0006950//response to stress;GO:0010038//response to metal ion;GO:0044238
Csa1G075590	5.08854	3.42116	3.2858	2.44186	4.11412	2.62814	--	PREDICTED: pentatricopeptide repeat-containing protein At5g46100-like [Cucumis sativus]	-	-	-	-
Csa1G075600	37.7627	27.3748	40.7524	31.611	36.9939	36.8085	--	PREDICTED: receptor-like protein kinase HSL1-like [Cucumis sativus]	-	GO:0031224//intrinsic component of membrane	GO:0004672//protein kinase activity;GO:0032550	GO:0006464//cellular protein modification process;GO:0006796//phosphate-containing compound metabolic process;GO:0044710
Csa1G076100	8.00978	11.4381	5.08827	7.61863	9.44293	8.83808	--	PREDICTED: NAC domain-containing protein 8-like [Cucumis sativus]	-	-	-	-
Csa1G076600	0.097085	0.223732	0.118954	0.206124	0.0868216	0.213856	--	PREDICTED: GDSL esterase/lipase At5g45960-like [Cucumis sativus]	-	-	-	-
Csa1G076610	3.80211	2.90025	2.43653	3.29734	2.44871	3.38413	--	SNI1 [Solanum tuberosum]	-	GO:0043231//intracellular membrane-bounded organelle	GO:0000975//regulatory region DNA binding	GO:0000338//protein deneddylation;GO:0000723//telomere maintenance;GO:0000725//recombinational repair;GO:0002832;GO:0006260//DNA replication;GO:0006305;GO:0006351//transcription, DNA-templated;GO:0007059//chromosome segregation;GO:0007127//meiosis I;GO:0009639//response to red or far red light;GO:0009814//defense response, incompatible interaction;GO:0009908//flower development;GO:0010212//respon…
Csa1G076620	6.96305	7.54928	7.63052	10.7381	8.17222	9.25442	--	PREDICTED: D-tyrosyl-tRNA(Tyr) deacylase-like [Cucumis sativus]	-	GO:0044424	GO:0016787//hydrolase activity;GO:0016876//ligase activity, forming aminoacyl-tRNA and related compounds	GO:0046416//D-amino acid metabolic process
Csa1G077120	6.95541	7.21501	8.47255	6.94693	2.6581	4.49697	--	PREDICTED: peroxidase 19-like [Cucumis sativus]	ko01100//Metabolic pathways;ko01110//Biosynthesis of secondary metabolites;ko00940//Phenylpropanoid biosynthesis;ko00360//Phenylalanine metabolism	GO:0043231//intracellular membrane-bounded organelle	GO:0003824//catalytic activity;GO:0005488//binding	-
Csa1G077130	5.15498	5.15014	5.82032	4.8437	4.12085	5.25538	--	PREDICTED: probable ATP-dependent RNA helicase DHX35-like [Cucumis sativus]	-	-	GO:0032550;GO:0042623//ATPase activity, coupled	GO:0009154//purine ribonucleotide catabolic process
Csa1G077140	0	0.226107	0	0	0.0898792	0.108394	--	Os01g0584100 [Oryza sativa Japonica Group]	-	-	-	-
Csa1G077150	0.273028	0	0	0.294441	0	0.909562	--	TCP family transcription factor 4 isoform 1 [Theobroma cacao]	-	-	-	GO:0044767
Csa1G077160	42.0052	0	12.025	19.896	97.9216	15.7531	--	--	-	-	-	-
Csa1G077180	16.7982	10.4221	14.6002	18.233	17.2473	17.4299	--	PREDICTED: protein SDA1 homolog [Cucumis sativus]	-	-	-	GO:0000054//ribosomal subunit export from nucleus;GO:0007010//cytoskeleton organization
Csa1G077190	4.40085	7.67526	14.5372	8.08636	8.05082	13.0653	--	--	-	-	-	-
Csa1G077200	0	0	110.352	0	101.241	0	--	--	-	-	-	-
Csa1G077210	8.78779	6.16912	7.95946	6.05539	7.76881	7.50965	--	PREDICTED: yrdC domain-containing protein, mitochondrial-like [Cucumis sativus]	-	-	GO:0003723//RNA binding	-
Csa1G077220	9.95177	6.74912	4.34405	7.9063	5.80079	7.2907	--	PREDICTED: mitogen-activated protein kinase homolog NTF6-like [Cucumis sativus]	ko04626//Plant-pathogen interaction;ko04650//Natural killer cell mediated cytotoxicity	-	GO:0004702//receptor signaling protein serine/threonine kinase activity;GO:0032550	GO:0006464//cellular protein modification process;GO:0006796//phosphate-containing compound metabolic process;GO:0035556//intracellular signal transduction
Csa1G077230	3.77501	2.18468	1.74284	1.80733	0.236976	1.84361	--	Hydrolase family protein / HAD-superfamily protein [Theobroma cacao]	-	-	-	-
Csa1G077240	10.1905	8.95016	8.51323	5.88222	7.43332	6.52452	--	PREDICTED: probable trans-2-enoyl-CoA reductase, mitochondrial-like [Cucumis sativus]	ko01100//Metabolic pathways;ko00062//Fatty acid elongation in mitochondria	-	-	-
Csa1G077740	23.2114	18.3317	20.7482	23.3243	26.865	23.5842	--	PREDICTED: probable serine/threonine-protein kinase RLCKVII-like [Cucumis sativus]	-	-	-	-
Csa1G077750	0	0	0	0	0	0	--	PREDICTED: uncharacterized LOC101218166 [Cucumis sativus]	-	-	GO:0003824//catalytic activity	-
Csa1G077760	0	0	0	0	0	0	--	PREDICTED: uncharacterized LOC101218166 [Cucumis sativus]	-	-	-	-
Csa1G083760	11.9387	1.10798	10.0855	12.5038	4.83213	7.9782	--	PREDICTED: DNA-directed RNA polymerase III subunit rpc1-like [Cucumis sativus]	ko01100//Metabolic pathways;ko00230//Purine metabolism;ko00240//Pyrimidine metabolism;ko03020//RNA polymerase	-	GO:0003676//nucleic acid binding;GO:0034062//RNA polymerase activity	GO:0010467//gene expression
Csa1G084260	3.35019	2.25218	3.53088	3.38596	2.13538	1.86394	--	PREDICTED: DNA-directed RNA polymerase III subunit rpc1-like [Cucumis sativus]	ko01100//Metabolic pathways;ko00230//Purine metabolism;ko00240//Pyrimidine metabolism;ko03020//RNA polymerase	GO:0043231//intracellular membrane-bounded organelle	GO:0003676//nucleic acid binding;GO:0034062//RNA polymerase activity	GO:0000723//telomere maintenance;GO:0003006//developmental process involved in reproduction;GO:0006281//DNA repair;GO:0006310//DNA recombination;GO:0006351//transcription, DNA-templated;GO:0007059//chromosome segregation;GO:0007127//meiosis I;GO:0010212//response to ionizing radiation;GO:0032446//protein modification by small protein conjugation;GO:0051726//regulation of cell cycle
Csa1G084270	1.00638	0.815701	0.790708	2.1599	1.19113	0.704733	--	PREDICTED: DNA-directed RNA polymerase III subunit rpc1-like [Cucumis sativus]	ko01100//Metabolic pathways;ko00230//Purine metabolism;ko00240//Pyrimidine metabolism;ko03020//RNA polymerase	GO:0043231//intracellular membrane-bounded organelle	GO:0003676//nucleic acid binding;GO:0034062//RNA polymerase activity	GO:0000723//telomere maintenance;GO:0003006//developmental process involved in reproduction;GO:0006281//DNA repair;GO:0006310//DNA recombination;GO:0006351//transcription, DNA-templated;GO:0007059//chromosome segregation;GO:0007127//meiosis I;GO:0010212//response to ionizing radiation;GO:0032446//protein modification by small protein conjugation;GO:0051726//regulation of cell cycle
Csa1G084280	93.1417	96.7702	68.4451	155.942	117.792	129.027	--	PREDICTED: protein disulfide isomerase-like 1-4-like [Cucumis sativus]	ko04141//Protein processing in endoplasmic reticulum	GO:0009536//plastid;GO:0044437	GO:0004576//oligosaccharyl transferase activity;GO:0015036//disulfide oxidoreductase activity;GO:0016864	GO:0006498;GO:0016192//vesicle-mediated transport;GO:0018904;GO:0019725//cellular homeostasis;GO:0030243//cellulose metabolic process;GO:0033554//cellular response to stress
Csa1G084290	30.6375	39.9248	22.6639	50.7021	33.8833	56.8297	--	PREDICTED: uncharacterized 29.3 kDa protein-like [Cicer arietinum]	-	-	-	-
Csa1G084300	28.2057	22.3978	31.6068	20.951	25.0164	23.0698	--	PREDICTED: 4-hydroxy-3-methylbut-2-en-1-yl diphosphate synthase, chloroplastic-like [Cucumis sativus]	ko01100//Metabolic pathways;ko01110//Biosynthesis of secondary metabolites;ko00900//Terpenoid backbone biosynthesis	GO:0009526//plastid envelope	GO:0046914//transition metal ion binding;GO:0052592	GO:0006721//terpenoid metabolic process;GO:0009627//systemic acquired resistance
Csa1G084310	44.3562	29.8175	33.9543	37.6012	32.9449	33.724	--	PREDICTED: leucine--tRNA ligase, cytoplasmic-like [Cucumis sativus]	ko00970//Aminoacyl-tRNA biosynthesis	GO:0005911//cell-cell junction;GO:0009536//plastid	GO:0004812//aminoacyl-tRNA ligase activity;GO:0032550;GO:0052689//carboxylic ester hydrolase activity	GO:0006418//tRNA aminoacylation for protein translation;GO:0006448//regulation of translational elongation
Csa1G084320	480.869	623.096	429.969	712.214	431.402	476.367	--	PREDICTED: histone H4-like isoform X2 [Setaria italica]	-	GO:0000785//chromatin;GO:0005911//cell-cell junction;GO:0009536//plastid;GO:0016020//membrane;GO:0031981//nuclear lumen;GO:0044437	GO:0003676//nucleic acid binding;GO:0016868//intramolecular transferase activity, phosphotransferases;GO:0046983//protein dimerization activity	GO:0006091//generation of precursor metabolites and energy;GO:0006950//response to stress;GO:0034728//nucleosome organization
Csa1G084330	65.5384	41.3006	111.336	27.3395	57.4976	46.6239	--	RING/U-box superfamily protein isoform 1 [Theobroma cacao]	-	-	GO:0046914//transition metal ion binding	-
Csa1G084830	35.4064	31.0294	25.6598	37.9671	38.1856	34.3445	--	PREDICTED: F-box/kelch-repeat protein At5g60570-like [Cucumis sativus]	-	-	-	-
Csa1G084840	0	0	0	0	0	0	--	--	-	-	-	-
Csa1G084850	0	0	0	0	0	0	--	PREDICTED: LOW QUALITY PROTEIN: receptor-like protein kinase FERONIA-like [Cucumis sativus]	-	-	GO:0016772//transferase activity, transferring phosphorus-containing groups	-
Csa1G085350	0	0	0	0	0	0	--	PREDICTED: LOW QUALITY PROTEIN: receptor-like protein kinase FERONIA-like [Cucumis sativus]	-	-	-	-
Csa1G085360	6.68838	7.93712	6.42149	15.9366	16.785	16.9873	--	PREDICTED: beta-galactosidase 8-like [Cucumis sativus]	-	-	GO:0004553//hydrolase activity, hydrolyzing O-glycosyl compounds	GO:0008152//metabolic process
Csa1G085370	18.1471	26.8302	11.2632	7.55919	10.3511	6.00847	--	PREDICTED: laccase-17-like [Cucumis sativus]	-	GO:0005576//extracellular region	GO:0016682//oxidoreductase activity, acting on diphenols and related substances as donors, oxygen as acceptor;GO:0046914//transition metal ion binding	GO:0009699//phenylpropanoid biosynthetic process;GO:0009808//lignin metabolic process
Csa1G085380	38.7888	80.2366	36.9208	18.5431	24.5957	46.8048	--	PREDICTED: fasciclin-like arabinogalactan protein 11-like [Cucumis sativus]	-	-	-	-
Csa1G085390	6.95544	9.61862	6.68394	12.8796	9.39759	16.3429	--	PREDICTED: zinc finger protein MAGPIE-like [Cucumis sativus]	-	-	GO:0005488//binding	GO:0006351//transcription, DNA-templated;GO:0006470//protein dephosphorylation;GO:0006605//protein targeting;GO:0009626//plant-type hypersensitive response;GO:0009627//systemic acquired resistance;GO:0009755//hormone-mediated signaling pathway;GO:0009887//organ morphogenesis;GO:0035556//intracellular signal transduction;GO:0042743//hydrogen peroxide metabolic process;GO:0048869//cellular developm…
Csa1G085890	65.9954	73.5288	50.136	89.9799	78.6847	95.6437	--	PREDICTED: MLO-like protein 6-like [Cucumis sativus]	-	GO:0005911//cell-cell junction;GO:0031224//intrinsic component of membrane;GO:0043231//intracellular membrane-bounded organelle	GO:0005515//protein binding	GO:0010260//organ senescence;GO:0050832//defense response to fungus
Csa1G086390	10.415	9.15514	7.54557	17.4884	11.9256	15.0637	--	PREDICTED: probable LRR receptor-like serine/threonine-protein kinase RKF3-like [Cucumis sativus]	-	GO:0016020//membrane	GO:0004674//protein serine/threonine kinase activity;GO:0032550	GO:0006464//cellular protein modification process;GO:0006796//phosphate-containing compound metabolic process
Csa1G086890	11.0907	11.3825	7.2459	15.8541	10.1471	10.5512	--	PREDICTED: 2-methoxy-6-polyprenyl-1,4-benzoquinol methylase, mitochondrial-like [Cucumis sativus]	ko01100//Metabolic pathways;ko01110//Biosynthesis of secondary metabolites;ko00130//Ubiquinone and other terpenoid-quinone biosynthesis	-	-	-
Csa1G086900	7.33769	2.84626	6.19867	4.99393	5.89348	5.27154	--	PREDICTED: MLO-like protein 3-like [Cucumis sativus]	-	-	-	-
Csa1G086910	9.67837	8.23965	10.765	11.609	9.23788	9.51005	--	N-terminal isoform 1 [Theobroma cacao]	-	GO:0043231//intracellular membrane-bounded organelle	-	-
Csa1G086920	27.302	19.3353	27.6592	22.0814	24.5419	25.1237	--	PREDICTED: E3 SUMO-protein ligase SIZ1-like [Cucumis sativus]	-	GO:0043231//intracellular membrane-bounded organelle	GO:0019787//small conjugating protein ligase activity;GO:0046914//transition metal ion binding;GO:0097159//organic cyclic compound binding	GO:0002218//activation of innate immune response;GO:0002832;GO:0009267//cellular response to starvation;GO:0009408//response to heat;GO:0009409//response to cold;GO:0009593//detection of chemical stimulus;GO:0009696//salicylic acid metabolic process;GO:0009738//abscisic acid-activated signaling pathway;GO:0009908//flower development;GO:0031323//regulation of cellular metabolic process;GO:0032446/…
Csa1G086930	3.39095	3.21057	3.11404	3.47	3.27808	2.54915	--	PREDICTED: pentatricopeptide repeat-containing protein At2g27800, mitochondrial-like [Cucumis sativus]	-	-	-	-
Csa1G087430	5.71701	4.48213	5.63006	5.83518	6.31114	5.50658	--	RNAligase isoform 1 [Theobroma cacao]	-	-	GO:0004112//cyclic-nucleotide phosphodiesterase activity;GO:0008135//translation factor activity, nucleic acid binding;GO:0008452//RNA ligase activity;GO:0016773//phosphotransferase activity, alcohol group as acceptor;GO:0032550	GO:0000394//RNA splicing, via endonucleolytic cleavage and ligation;GO:0006412//translation;GO:0006796//phosphate-containing compound metabolic process
Csa1G087440	7.35287	4.69841	5.86809	8.28669	3.88832	3.23156	--	PREDICTED: uncharacterized LOC101224355, partial [Cucumis sativus]	-	-	-	-
Csa1G087940	11.5516	8.96321	9.00697	8.94421	7.13257	7.67744	--	PREDICTED: ubiquitin carboxyl-terminal hydrolase 5-like [Cucumis sativus]	-	GO:0043231//intracellular membrane-bounded organelle	GO:0019783//small conjugating protein-specific protease activity	GO:0006402//mRNA catabolic process;GO:0019941//modification-dependent protein catabolic process
Csa1G088440	0	0.536366	0.535702	4.28067	0.800568	7.44978	--	PREDICTED: LOB domain-containing protein 1-like [Cucumis sativus]	ko01100//Metabolic pathways;ko00240//Pyrimidine metabolism;ko00250//Alanine, aspartate and glutamate metabolism	-	-	-
Csa1G088450	3.10981	5.09905	4.52773	13.7909	7.35185	19.5912	--	PREDICTED: LOB domain-containing protein 11-like [Cucumis sativus]	ko01100//Metabolic pathways;ko00240//Pyrimidine metabolism;ko00250//Alanine, aspartate and glutamate metabolism	-	-	-
Csa1G088460	5.95229	3.80052	6.10782	3.89339	3.26367	3.90677	--	IBR domain containing protein [Medicago truncatula]	-	-	GO:0046872//metal ion binding	-
Csa1G088470	13.1474	13.3846	17.3376	7.12118	9.83166	13.1542	--	PREDICTED: psbP domain-containing protein 6, chloroplastic-like [Cucumis sativus]	-	GO:0009523//photosystem II;GO:0009532//plastid stroma;GO:0031976	GO:0046872//metal ion binding	GO:0044237//cellular metabolic process
Csa1G089470	0.783578	0.967326	1.39933	1.26627	1.07764	2.1857	--	PREDICTED: pentatricopeptide repeat-containing protein At2g13600-like [Cucumis sativus]	-	-	GO:0036094//small molecule binding;GO:0097159//organic cyclic compound binding;GO:1901363	-
Csa1G089480	5.31639	0	4.85502	2.42542	2.06788	2.84173	--	--	-	-	-	-
Csa1G089490	32.9394	43.1155	22.9871	41.2547	19.0005	28.1573	--	Tetraspanin3 [Theobroma cacao]	-	-	-	-
Csa1G089500	21.8075	12.8285	23.7016	12.9921	15.5186	15.3579	--	PREDICTED: interactor of constitutive active ROPs 3-like [Cucumis sativus]	-	-	-	-
Csa1G089510	22.6469	14.9903	18.0278	14.2047	22.593	22.4389	--	PREDICTED: dof zinc finger protein DOF2.1-like [Cucumis sativus]	-	-	-	-
Csa1G095010	60.1461	63.963	64.5146	41.2454	62.4828	43.3789	--	PREDICTED: DNA-directed RNA polymerases I and III subunit RPAC2-like [Cucumis sativus]	ko01100//Metabolic pathways;ko00230//Purine metabolism;ko00240//Pyrimidine metabolism;ko03020//RNA polymerase	GO:0044451	GO:0003676//nucleic acid binding;GO:0005515//protein binding;GO:0034062//RNA polymerase activity	GO:0010467//gene expression
Csa1G095020	53.384	49.1892	55.5678	31.7239	51.1805	39.0926	--	PREDICTED: probable glucuronoxylan glucuronosyltransferase F8H-like [Cucumis sativus]	-	-	-	-
Csa1G095030	18.0408	13.9471	13.605	9.30942	13.4528	10.0164	--	PREDICTED: 50S ribosomal protein L9, chloroplastic-like [Cucumis sativus]	ko03010//Ribosome	GO:0000315//organellar large ribosomal subunit;GO:0009526//plastid envelope;GO:0009532//plastid stroma	GO:0005198//structural molecule activity	GO:0006090//pyruvate metabolic process;GO:0010467//gene expression;GO:0022613//ribonucleoprotein complex biogenesis
Csa1G095530	5.44725	2.94678	3.40291	3.91124	2.71434	3.49542	--	PREDICTED: uncharacterized LOC101216339 [Cucumis sativus]	-	-	-	-
Csa1G095540	0	0	0	0	0	0	--	Major facilitator superfamily protein [Theobroma cacao]	-	-	-	-
Csa1G096040	0	0.134769	0	0.126316	0	0.136545	--	Major facilitator superfamily protein [Theobroma cacao]	-	-	-	-
Csa1G096050	2.24068	1.62886	2.65591	2.11956	0.850101	1.73986	--	Integrator complex subunit [Medicago truncatula]	-	-	-	GO:0006810//transport
Csa1G096060	0	0	0	0	0	19.0195	--	--	-	-	-	-
Csa1G096070	4.40965	2.58052	4.2608	3.55725	2.36014	2.1243	--	Pentatricopeptide repeat (PPR) superfamily protein [Theobroma cacao]	-	-	-	-
Csa1G096080	186.442	431.431	97.2253	85.9922	0	248.585	--	--	-	-	-	-
Csa1G096090	0	0	0	0	0	0	--	PREDICTED: reticuline oxidase-like protein-like [Cucumis sativus]	-	-	GO:0016614//oxidoreductase activity, acting on CH-OH group of donors	-
Csa1G096100	0	0	0	0	0	0	--	PREDICTED: uncharacterized LOC101204389 [Cucumis sativus]	-	-	-	-
Csa1G096110	0	0	0	0	0	0	--	PREDICTED: uncharacterized LOC101204389 [Cucumis sativus]	-	-	-	-
Csa1G096610	4.81849	2.78549	4.15773	3.42717	2.42946	5.26983	--	RING/FYVE/PHD zinc finger superfamily protein [Theobroma cacao]	-	-	-	-
Csa1G096620	25.8163	24.338	26.4	48.1874	44.6242	46.0139	--	PREDICTED: aspartate aminotransferase, mitochondrial-like [Cucumis sativus]	ko01100//Metabolic pathways;ko01110//Biosynthesis of secondary metabolites;ko00360//Phenylalanine metabolism;ko00270//Cysteine and methionine metabolism;ko00330//Arginine and proline metabolism;ko00710//Carbon fixation in photosynthetic organisms;ko00250//Alanine, aspartate and glutamate metabolism;ko00400//Phenylalanine, tyrosine and tryptophan biosynthesis;ko00350//Tyrosine metabolism;ko00960//…	GO:0043231//intracellular membrane-bounded organelle	GO:0043168//anion binding;GO:0046914//transition metal ion binding;GO:0070546	GO:0006221//pyrimidine nucleotide biosynthetic process;GO:0010038//response to metal ion;GO:0019752//carboxylic acid metabolic process
Csa1G096630	537.909	297.97	0	141.289	141.899	292.914	--	PREDICTED: probable mediator of RNA polymerase II transcription subunit 26c-like [Cucumis sativus]	-	GO:0043231//intracellular membrane-bounded organelle;GO:0044444//cytoplasmic part	GO:0003676//nucleic acid binding	GO:0010467//gene expression
Csa1G096640	3.82974	3.62914	3.30161	3.51068	1.9478	2.93927	--	PREDICTED: serine/threonine-protein kinase PBS1-like [Cucumis sativus]	-	GO:0016020//membrane	GO:0004672//protein kinase activity;GO:0032550	GO:0006464//cellular protein modification process
Csa1G097640	0	0	0	0	0	0	--	--	-	-	-	-
Csa1G097650	11.4281	10.0171	15.1915	5.35234	15.2595	15.2147	--	PREDICTED: uncharacterized LOC101217529 [Cucumis sativus]	-	-	-	-
Csa1G097660	0	0	0	0	0	0	--	PREDICTED: uncharacterized LOC101205122 [Cucumis sativus]	-	-	-	-
Csa1G097670	2.58673	1.51834	1.6246	0.992515	1.17427	1.35996	--	PREDICTED: uncharacterized LOC101205365 [Cucumis sativus]	-	-	-	-
Csa1G097680	0	0	0	0	0	0	--	--	-	-	-	-
Csa1G097690	18.0555	41.1988	14.2096	44.3275	31.5285	25.1695	--	PREDICTED: high affinity nitrate transporter 2.4-like [Cucumis sativus]	-	GO:0009536//plastid;GO:0031224//intrinsic component of membrane	GO:0015103//inorganic anion transmembrane transporter activity	GO:0009628//response to abiotic stimulus;GO:0010167//response to nitrate;GO:0015698//inorganic anion transport;GO:0044763;GO:0048528//post-embryonic root development
Csa1G097700	1.19583	2.84147	2.83968	0.63213	1.57083	0.646106	--	Os06g0731300 [Oryza sativa Japonica Group]	-	-	-	-
Csa1G097710	18.418	11.8655	10.9945	14.3065	10.9514	11.5217	--	PREDICTED: ABC transporter G family member 3-like [Cucumis sativus]	-	GO:0016020//membrane	GO:0005363//maltose transmembrane transporter activity;GO:0017111//nucleoside-triphosphatase activity;GO:0032550	GO:0009154//purine ribonucleotide catabolic process;GO:0015766
Csa1G097720	22.1757	19.7549	22.1455	24.0867	28.1936	26.5173	--	PREDICTED: uncharacterized LOC101218949 [Cucumis sativus]	ko01100//Metabolic pathways;ko00510//N-Glycan biosynthesis	GO:0016020//membrane	GO:0016301//kinase activity	GO:0008152//metabolic process
Csa1G097730	4.84032	5.07204	7.29084	2.50563	2.2248	2.74238	--	expressed protein [Oryza sativa Japonica Group]	-	GO:0043231//intracellular membrane-bounded organelle	-	-
Csa1G097740	82.4614	80.6044	63.493	56.0121	52.5707	56.4699	--	PREDICTED: protein transport protein Sec61 subunit gamma-like isoform 1 [Cucumis sativus]	ko04141//Protein processing in endoplasmic reticulum;ko04145//Phagosome;ko03060//Protein export	GO:0031224//intrinsic component of membrane;GO:0042175//nuclear outer membrane-endoplasmic reticulum membrane network;GO:0043231//intracellular membrane-bounded organelle	GO:0008320//protein transmembrane transporter activity	GO:0006886//intracellular protein transport
Csa1G097750	0	0	0.738177	0	0	0	--	predicted protein [Populus trichocarpa]	-	-	-	-
Csa1G103250	0	0	0	0	0	0	--	PREDICTED: auxin-induced protein X15-like [Solanum lycopersicum]	ko04075//Plant hormone signal transduction	-	-	-
Csa1G103260	0.819664	0.198497	0.805788	0.523373	0.343179	0.24021	--	PREDICTED: pentatricopeptide repeat-containing protein At4g02750-like [Vitis vinifera]	-	-	-	-
Csa1G103270	6.68929	4.6364	7.32801	7.06452	6.6287	5.8122	--	PREDICTED: uncharacterized LOC101219428 [Cucumis sativus]	-	-	GO:0043169//cation binding	-
Csa1G108270	0	0	0	0	0	0	--	--	-	-	-	-
Csa1G108280	22.3355	22.7335	16.9964	16.9267	19.6071	17.1543	--	PREDICTED: iron-sulfur assembly protein IscA-like 2, mitochondrial-like [Cucumis sativus]	-	GO:0043231//intracellular membrane-bounded organelle	GO:0051540	GO:0006089//lactate metabolic process;GO:0009058//biosynthetic process
Csa1G108290	0	0	0	0	0	0	--	--	-	-	-	-
Csa1G108300	0.392813	0.301299	0.17691	0.342385	0.222049	0.233339	--	PREDICTED: protein EFR3 homolog cmp44E-like [Cucumis sativus]	-	-	-	-
Csa1G108800	9.11516	5.17644	9.07028	18.4079	22.0159	33.7311	--	PREDICTED: 4-coumarate--CoA ligase-like 7-like [Cucumis sativus]	ko01100//Metabolic pathways;ko01110//Biosynthesis of secondary metabolites;ko00940//Phenylpropanoid biosynthesis;ko00360//Phenylalanine metabolism;ko00130//Ubiquinone and other terpenoid-quinone biosynthesis	GO:0042579//microbody	GO:0016405//CoA-ligase activity;GO:0016408;GO:0016703	GO:0009694//jasmonic acid metabolic process;GO:0009850//auxin metabolic process
Csa1G108810	58.0906	66.4398	61.4461	61.532	78.9063	62.7213	--	PREDICTED: lactoylglutathione lyase-like [Cucumis sativus]	ko00620//Pyruvate metabolism	GO:0009536//plastid	GO:0016846//carbon-sulfur lyase activity;GO:0043169//cation binding	GO:0010038//response to metal ion
Csa1G108820	143.09	146.589	125.683	148.549	152.669	129.468	--	PREDICTED: uncharacterized CDP-alcohol phosphatidyltransferase class-I family protein 3-like [Cucumis sativus]	ko01100//Metabolic pathways;ko00564//Glycerophospholipid metabolism;ko00565//Ether lipid metabolism	GO:0043231//intracellular membrane-bounded organelle	GO:0016780//phosphotransferase activity, for other substituted phosphate groups	GO:0006644//phospholipid metabolic process;GO:0010038//response to metal ion
Csa1G109320	0	0	0	0	0	0	--	PREDICTED: transcription repressor MYB6-like [Cucumis sativus]	-	-	-	GO:0001101//response to acid
Csa1G109330	107.457	107.178	101.623	57.6804	82.4515	92.6813	--	PREDICTED: serine carboxypeptidase-like 48-like [Cucumis sativus]	-	GO:0044444//cytoplasmic part	GO:0004180//carboxypeptidase activity	-
Csa1G109340	96.1279	82.387	90.7792	71.9567	95.9458	77.8033	--	PREDICTED: vacuolar protein sorting-associated protein 24 homolog 1-like [Cucumis sativus]	ko04144//Endocytosis	-	-	-
Csa1G109350	18.2902	12.5688	18.0517	14.1165	15.0281	15.8129	--	PREDICTED: uncharacterized LOC101206311 [Cucumis sativus]	-	-	-	-
Csa1G109360	2.52804	0	1.41706	4.50099	2.1285	0.694362	--	--	-	-	-	-
Csa1G109370	38.8006	45.8745	15.6169	51.4202	37.3216	7.45426	--	PREDICTED: probable xyloglucan endotransglucosylase/hydrolase protein 32-like [Cucumis sativus]	-	-	-	-
Csa1G110870	0	0	0	0	0	0	--	--	-	-	-	-
Csa1G111370	4.27688	1.78682	3.82365	2.25427	2.05943	2.869	--	P-loop containing nucleoside triphosphate hydrolases superfamily protein isoform 1 [Theobroma cacao]	-	-	-	GO:0032958//inositol phosphate biosynthetic process
Csa1G118370	0.0326729	0.0393463	0	0	0	0	--	PREDICTED: ABC transporter G family member 28-like [Cucumis sativus]	-	-	GO:0032550;GO:0042626//ATPase activity, coupled to transmembrane movement of substances	GO:0009154//purine ribonucleotide catabolic process;GO:0015893//drug transport
Csa1G118870	5.05594	7.24378	3.32281	2.49297	3.98139	6.27404	--	AT5g60720/mup24_130 [Arabidopsis thaliana]	-	-	-	-
Csa1G118880	45.065	30.8915	42.3572	32.0121	36.4457	32.9714	--	PREDICTED: uncharacterized LOC101219571 [Cucumis sativus]	-	-	-	-
Csa1G118890	2.05504	0.591099	3.5545	2.0977	2.01494	3.93024	--	PREDICTED: BEL1-like homeodomain protein 8-like [Fragaria vesca subsp. vesca]	-	-	-	-
Csa1G119390	0	0	0	0	0	0	--	--	-	-	-	-
Csa1G119890	0	0	0	0	0	0	--	--	-	-	-	-
Csa1G119900	0	0	0	0	0	0	--	--	-	-	-	-
Csa1G119910	18.2503	11.3498	60.2147	5.78463	49.8115	42.7933	--	--	-	-	-	-
Csa1G120410	0	0	0	0	0	0	--	PREDICTED: bifunctional monodehydroascorbate reductase and carbonic anhydrase nectarin-3-like [Cucumis sativus]	ko00910//Nitrogen metabolism	GO:0009536//plastid;GO:0016020//membrane	GO:0005515//protein binding;GO:0016829//lyase activity;GO:0019829//cation-transporting ATPase activity;GO:0046914//transition metal ion binding	GO:0044237//cellular metabolic process;GO:0048229//gametophyte development;GO:0051707//response to other organism;GO:0070838//divalent metal ion transport;GO:0072503
Csa1G120420	0	0.181998	0	0	0	0	--	PREDICTED: bifunctional monodehydroascorbate reductase and carbonic anhydrase nectarin-3-like [Cucumis sativus]	ko00910//Nitrogen metabolism	-	GO:0016836//hydro-lyase activity;GO:0046914//transition metal ion binding	GO:0044237//cellular metabolic process
Csa1G120430	0	0	0	0	0	0	--	--	-	-	-	-
Csa1G120440	0	0	0	0	0	0	--	PREDICTED: sister chromatid cohesion protein PDS5 homolog B-like, partial [Cucumis sativus]	-	GO:0009536//plastid	GO:0016787//hydrolase activity	GO:0000278//mitotic cell cycle
Csa1G120450	0	0	0.590906	0	0.275559	0	--	PREDICTED: bifunctional monodehydroascorbate reductase and carbonic anhydrase nectarin-3-like [Cucumis sativus]	ko00910//Nitrogen metabolism	-	GO:0016836//hydro-lyase activity;GO:0046914//transition metal ion binding	GO:0044237//cellular metabolic process
Csa1G120460	39.4246	34.0565	41.3087	31.5564	31.3365	27.2471	--	PREDICTED: sulfite oxidase-like [Cucumis sativus]	ko00920//Sulfur metabolism	GO:0009536//plastid;GO:0042579//microbody	GO:0016670//oxidoreductase activity, acting on a sulfur group of donors, oxygen as acceptor;GO:0046914//transition metal ion binding	GO:0006778//porphyrin-containing compound metabolic process;GO:0010035//response to inorganic substance;GO:0044710
Csa1G120470	0	0	0	0	0	0	--	PREDICTED: bifunctional monodehydroascorbate reductase and carbonic anhydrase nectarin-3-like [Cucumis sativus]	ko00910//Nitrogen metabolism	GO:0009536//plastid;GO:0016020//membrane	GO:0005515//protein binding;GO:0016829//lyase activity;GO:0019829//cation-transporting ATPase activity;GO:0046914//transition metal ion binding	GO:0044237//cellular metabolic process;GO:0048229//gametophyte development;GO:0051707//response to other organism;GO:0070838//divalent metal ion transport;GO:0072503
Csa1G123470	0	0	0.517105	0	0.754636	0.469021	--	putative cysteine proteinase inhibitor [Arabidopsis thaliana]	-	-	-	-
Csa1G123480	0	0	0	0	0	0	--	PREDICTED: bifunctional monodehydroascorbate reductase and carbonic anhydrase nectarin-3-like [Cucumis sativus]	ko00910//Nitrogen metabolism	-	GO:0016836//hydro-lyase activity;GO:0046914//transition metal ion binding	GO:0010033//response to organic substance;GO:0044237//cellular metabolic process
Csa1G123490	3.3231	1.85884	2.77062	2.04402	1.05357	1.30623	--	PREDICTED: LOW QUALITY PROTEIN: uncharacterized LOC101222705 [Cucumis sativus]	-	-	GO:0043167//ion binding;GO:0097159//organic cyclic compound binding;GO:1901363	-
Csa1G123500	8.30552	5.0044	8.14957	5.17365	3.9536	5.15695	--	PREDICTED: LOW QUALITY PROTEIN: uncharacterized LOC101222705 [Cucumis sativus]	-	-	GO:0005488//binding	-
Csa1G124000	44.5425	34.0784	43.3129	39.9849	41.1797	39.8223	--	Zinc finger family protein [Theobroma cacao]	-	GO:0016020//membrane	GO:0004672//protein kinase activity;GO:0032550;GO:0046914//transition metal ion binding	GO:0006464//cellular protein modification process
Csa1G124010	0	0	0	0	0	0	--	PREDICTED: egg cell-secreted protein 1.1-like [Cicer arietinum]	-	-	-	GO:0044702//single organism reproductive process;GO:0051704
Csa1G124020	0	0	0	0	0	1.08636	--	PREDICTED: egg cell-secreted protein 1.1-like [Cicer arietinum]	-	-	-	GO:0009566//fertilization;GO:0050789//regulation of biological process
Csa1G124520	14.5981	10.5142	11.0026	15.7754	8.65036	11.3936	--	Glycosyltransferase family protein 2 [Theobroma cacao]	-	-	GO:0016740//transferase activity	-
Csa1G126020	37.0922	30.845	36.7788	37.0032	51.009	43.3688	--	PREDICTED: protein-tyrosine sulfotransferase-like [Cucumis sativus]	-	-	-	-
Csa1G126030	18.6408	5.37329	28.1973	14.6865	18.3329	17.1474	--	--	-	-	-	-
Csa1G126040	74.2838	50.9654	0	0	0	0	--	--	-	-	-	-
Csa1G126050	190.391	345.614	238.639	351.683	578.669	330.459	--	PREDICTED: ubiquitin-like protein 5-like [Cucumis sativus]	-	GO:0044424	GO:0046914//transition metal ion binding	-
Csa1G126060	19.965	15.9886	19.4012	23.4788	24.1353	20.6697	--	PREDICTED: 50S ribosomal protein L19, chloroplastic-like [Cucumis sativus]	-	GO:0009536//plastid;GO:0030529//ribonucleoprotein complex	GO:0005198//structural molecule activity	GO:0002252;GO:0022613//ribonucleoprotein complex biogenesis;GO:0030422//production of siRNA involved in RNA interference;GO:0035195//gene silencing by miRNA
Csa1G132060	21.4187	15.7125	23.7261	12.0993	17.0859	14.2521	--	PREDICTED: double-stranded RNA-binding protein 2-like [Cucumis sativus]	-	-	-	-
Csa1G132070	15.8246	10.9789	16.0038	10.8933	9.58022	11.4434	--	PREDICTED: vacuolar fusion protein MON1 homolog A-like [Cucumis sativus]	-	-	-	-
Csa1G132080	13.0797	12.0205	12.4635	9.08436	10.9909	9.37083	--	PREDICTED: vacuolar fusion protein MON1 homolog A-like [Cucumis sativus]	-	-	-	-
Csa1G132090	0	0	0	0	0	0	--	--	-	-	-	-
Csa1G132100	39.8346	30.0976	29.2329	48.9146	44.6722	44.5706	--	PREDICTED: pescadillo homolog [Cucumis sativus]	-	GO:0030684//preribosome;GO:0031981//nuclear lumen	GO:0005488//binding	GO:0000460//maturation of 5.8S rRNA;GO:0000470//maturation of LSU-rRNA;GO:0006886//intracellular protein transport
Csa1G132110	10.3658	9.44918	10.0053	6.82488	12.5998	12.9845	--	Os04g0520700 [Oryza sativa Japonica Group]	-	GO:0043231//intracellular membrane-bounded organelle	-	-
Csa1G132120	81.2947	57.3871	69.7893	38.7073	48.3852	28.8972	--	PREDICTED: protein SENSITIVE TO PROTON RHIZOTOXICITY 1-like [Cucumis sativus]	-	-	-	-
Csa1G132130	138.123	163.572	96.7016	176.097	118.898	133.393	--	PREDICTED: LOW QUALITY PROTEIN: histone H2B-like [Cucumis sativus]	-	GO:0000785//chromatin;GO:0005911//cell-cell junction;GO:0009536//plastid;GO:0031981//nuclear lumen	GO:0003676//nucleic acid binding;GO:0046983//protein dimerization activity	GO:0034728//nucleosome organization
Csa1G132140	0	0	0	0.572119	0	0	--	lethal leaf-spot 1 homolog, partial [Arabidopsis thaliana]	ko01110//Biosynthesis of secondary metabolites;ko00860//Porphyrin and chlorophyll metabolism	GO:0009526//plastid envelope;GO:0031976	GO:0016703;GO:0016730//oxidoreductase activity, acting on iron-sulfur proteins as donors;GO:0043169//cation binding;GO:0051536//iron-sulfur cluster binding	GO:0006787;GO:0009058//biosynthetic process;GO:0016043//cellular component organization;GO:0016265//death;GO:0042742//defense response to bacterium;GO:0044710;GO:0044763;GO:0048513//organ development
Csa1G132150	227.737	248.296	163.175	239.673	157.856	213.027	--	PREDICTED: LOW QUALITY PROTEIN: histone H2B-like [Cucumis sativus]	-	GO:0000785//chromatin;GO:0005911//cell-cell junction;GO:0009536//plastid;GO:0031981//nuclear lumen	GO:0003676//nucleic acid binding;GO:0046983//protein dimerization activity	GO:0034728//nucleosome organization
Csa1G132160	8.49036	5.63128	9.74194	9.35685	12.4647	14.899	--	PREDICTED: pheophorbide a oxygenase, chloroplastic-like [Cucumis sativus]	ko01110//Biosynthesis of secondary metabolites;ko00860//Porphyrin and chlorophyll metabolism	GO:0009528//plastid inner membrane;GO:0031976	GO:0016703;GO:0016730//oxidoreductase activity, acting on iron-sulfur proteins as donors;GO:0043169//cation binding;GO:0051536//iron-sulfur cluster binding	GO:0006351//transcription, DNA-templated;GO:0006787;GO:0009668;GO:0009887//organ morphogenesis;GO:0016265//death;GO:0042742//defense response to bacterium;GO:0044710;GO:0048869//cellular developmental process
Csa1G132170	1.86748	2.05672	1.14651	2.98052	2.73805	2.53752	--	PREDICTED: pentatricopeptide repeat-containing protein At1g11900-like [Cucumis sativus]	-	-	-	-
Csa1G132180	0	32.3919	0	0	11.6941	0	--	--	-	-	-	-
Csa1G132680	255.75	309.563	185.292	395.762	224.978	245.163	--	PREDICTED: histone H2B-like [Cucumis sativus]	-	GO:0000785//chromatin;GO:0009536//plastid;GO:0031981//nuclear lumen	GO:0003676//nucleic acid binding;GO:0046983//protein dimerization activity	GO:0034728//nucleosome organization
Csa1G132690	0	0	0	0	0	0	--	PREDICTED: pheophorbide a oxygenase, chloroplastic-like [Cucumis sativus]	ko01110//Biosynthesis of secondary metabolites;ko00860//Porphyrin and chlorophyll metabolism	GO:0009528//plastid inner membrane;GO:0031976	GO:0016703;GO:0016730//oxidoreductase activity, acting on iron-sulfur proteins as donors;GO:0043169//cation binding;GO:0051536//iron-sulfur cluster binding	GO:0006351//transcription, DNA-templated;GO:0006787;GO:0009668;GO:0009887//organ morphogenesis;GO:0016265//death;GO:0042742//defense response to bacterium;GO:0044710;GO:0048869//cellular developmental process
Csa1G132700	0	0	0	0	0	0	--	PREDICTED: pheophorbide a oxygenase, chloroplastic-like [Cucumis sativus]	ko01110//Biosynthesis of secondary metabolites;ko00860//Porphyrin and chlorophyll metabolism	GO:0009526//plastid envelope;GO:0031976	GO:0016628//oxidoreductase activity, acting on the CH-CH group of donors, NAD or NADP as acceptor;GO:0016703;GO:0016730//oxidoreductase activity, acting on iron-sulfur proteins as donors;GO:0043169//cation binding;GO:0051536//iron-sulfur cluster binding	GO:0006787;GO:0016265//death;GO:0042742//defense response to bacterium;GO:0044710
Csa1G132710	191.181	229.183	108.9	153.834	131.535	163.787	--	PREDICTED: cyclin-dependent kinases regulatory subunit 2-like [Cucumis sativus]	-	GO:0043231//intracellular membrane-bounded organelle	GO:0016772//transferase activity, transferring phosphorus-containing groups;GO:0019887//protein kinase regulator activity;GO:0097159//organic cyclic compound binding	GO:0000079//regulation of cyclin-dependent protein serine/threonine kinase activity;GO:0006259//DNA metabolic process;GO:0010374//stomatal complex development;GO:0044786//cell cycle DNA replication;GO:0046474//glycerophospholipid biosynthetic process
Csa1G132720	113.58	125.918	121.073	50.8318	84.1199	85.8014	--	PREDICTED: protein NDR1-like [Vitis vinifera]	-	-	-	-
Csa1G132730	3.74072	5.68547	3.19017	2.88354	2.97008	4.06831	--	PREDICTED: protein NDR1-like [Vitis vinifera]	-	-	-	-
Csa1G132740	0.770951	0.92649	1.47795	0.549538	1.53235	0.824375	--	PREDICTED: protein NDR1-like [Vitis vinifera]	-	-	-	-
Csa1G132750	0	0	0	0	0	0	--	--	-	-	-	-
Csa1G132760	2.40717	4.78199	1.38388	2.11086	2.38096	0.873532	--	PREDICTED: protein NDR1-like [Vitis vinifera]	-	-	-	-
Csa1G132770	0.379709	0.89766	0.440782	0	0	1.21227	--	PREDICTED: protein NDR1-like [Vitis vinifera]	-	-	-	-
Csa1G134270	7.5337	8.83346	8.16825	4.85155	6.79273	4.05498	--	PREDICTED: protein NDR1-like [Vitis vinifera]	-	-	-	-
Csa1G135270	12.4609	30.7029	0	9.01953	18.0018	25.4018	--	hypothetical protein PRUPE_ppa019744mg, partial [Prunus persica]	-	-	-	-
Csa1G136770	0	0	0	0	0	0	--	PREDICTED: histone H2B.2-like [Cicer arietinum]	-	GO:0009536//plastid;GO:0043232;GO:0044446	-	-
Csa1G136780	3.67739	13.1482	3.23673	6.66465	6.79445	4.94399	--	PREDICTED: uncharacterized LOC101204359, partial [Cucumis sativus]	-	-	-	-
Csa1G137780	4.10471	6.07333	3.34274	3.26299	2.26438	3.36402	--	PREDICTED: recQ-mediated genome instability protein 2-like isoform 2 [Cucumis sativus]	-	-	-	-
Csa1G138280	3.07824	2.70753	1.75257	3.62078	2.08333	3.10648	--	PREDICTED: magnesium transporter MRS2-11, chloroplastic-like [Cucumis sativus]	-	-	-	-
Csa1G143280	0	0	0	0	0	2.1277	--	PREDICTED: lysosomal Pro-X carboxypeptidase-like, partial [Cucumis sativus]	-	-	GO:0070011//peptidase activity, acting on L-amino acid peptides	-
Csa1G144280	27.4171	20.9553	25.6879	26.7102	23.8239	19.1087	--	PREDICTED: crooked neck-like protein 1-like [Cucumis sativus]	ko03040//Spliceosome	GO:0043231//intracellular membrane-bounded organelle	-	GO:0010467//gene expression
Csa1G144290	20.2644	14.0467	15.4705	18.6264	15.7609	12.0328	--	PREDICTED: vacuolar protein sorting-associated protein 41 homolog [Cucumis sativus]	-	-	GO:0046914//transition metal ion binding	GO:0009606//tropism;GO:0015031//protein transport
Csa1G144300	2.57009	1.82017	1.87292	1.56671	1.35487	0.664863	--	PREDICTED: pentatricopeptide repeat-containing protein At2g01860-like [Cucumis sativus]	-	-	-	-
Csa1G144310	0	0	0	0	0	0	--	hypothetical chloroplast RF19 [Trachelium caeruleum]	-	GO:0043229//intracellular organelle	-	GO:0009987//cellular process
Csa1G144320	0	0	0	0	0	0	--	PREDICTED: ycf20-like protein isoform 2 [Vitis vinifera]	-	GO:0009536//plastid	-	GO:1990066
Csa1G144330	4.61292	5.41554	4.56592	5.92964	5.62507	5.67822	--	PREDICTED: ser/Thr-rich protein T10 in DGCR region-like [Cucumis sativus]	-	-	-	-
Csa1G144340	0	0	0	0	0	0	--	--	-	-	-	-
Csa1G145840	0	0	0	0	0	0	--	PREDICTED: fatty acyl-CoA reductase 3-like [Cucumis sativus]	-	-	GO:0016620//oxidoreductase activity, acting on the aldehyde or oxo group of donors, NAD or NADP as acceptor	GO:0009058//biosynthetic process;GO:0044710
Csa1G145850	0	0	0	0	0.786585	0	--	PREDICTED: LOW QUALITY PROTEIN: fatty acyl-CoA reductase 3-like [Cucumis sativus]	-	-	GO:0016620//oxidoreductase activity, acting on the aldehyde or oxo group of donors, NAD or NADP as acceptor	GO:0009058//biosynthetic process;GO:0044710
Csa1G145860	0	0	0	0	0	0	--	PREDICTED: fatty acyl-CoA reductase 3-like [Cucumis sativus]	ko04146//Peroxisome	-	GO:0016620//oxidoreductase activity, acting on the aldehyde or oxo group of donors, NAD or NADP as acceptor	GO:0009058//biosynthetic process;GO:0044710
Csa1G145870	25.1405	24.5334	17.2716	28.6526	28.8557	31.2672	--	S-adenosyl-L-methionine-dependent methyltransferases superfamily protein isoform 2 [Theobroma cacao]	-	-	-	-
Csa1G145880	3.2598	2.41303	1.67427	4.07595	1.64543	2.80042	--	PREDICTED: pentatricopeptide repeat-containing protein At2g27610-like [Cucumis sativus]	-	-	-	-
Csa1G145890	16.2316	9.74926	14.7641	12.858	13.7575	11.9174	--	PREDICTED: LOW QUALITY PROTEIN: coiled-coil domain-containing protein 132-like [Cucumis sativus]	-	-	-	-
Csa1G145900	0	0	0	0	0	0	--	PREDICTED: probable DNA-directed RNA polymerase I subunit RPA2-like, partial [Cucumis sativus]	-	-	-	-
Csa1G145910	14.8164	8.96236	11.7327	14.7775	11.4751	7.91384	--	PREDICTED: LOW QUALITY PROTEIN: coiled-coil domain-containing protein 132-like [Cucumis sativus]	-	-	-	-
Csa1G145920	15.9255	23.3706	12.4963	23.8918	20.8237	27.2791	--	PREDICTED: serine carboxypeptidase-like 51-like [Cucumis sativus]	-	-	GO:0004180//carboxypeptidase activity	GO:0016485//protein processing
Csa1G145930	264.397	243.339	234.098	244.155	237.88	232.466	--	PREDICTED: eukaryotic translation initiation factor 2 subunit beta-like [Cucumis sativus]	ko03013//RNA transport	-	-	-
Csa1G145940	5.91815	4.22716	5.04466	4.95361	5.18943	4.61491	--	DNA/RNA helicase protein isoform 1 [Theobroma cacao]	-	GO:0043231//intracellular membrane-bounded organelle	GO:0003676//nucleic acid binding;GO:0017111//nucleoside-triphosphatase activity;GO:0032550;GO:0046914//transition metal ion binding	GO:0000724//double-strand break repair via homologous recombination;GO:0006260//DNA replication;GO:0009292//genetic transfer
Csa1G145950	27.3081	29.573	25.2568	28.8387	29.433	27.8004	--	PREDICTED: uncharacterized LOC101221444 [Cucumis sativus]	-	GO:0043231//intracellular membrane-bounded organelle	-	-
Csa1G145960	1.47234	1.32291	2.2923	2.42938	2.31906	2.31423	--	PREDICTED: splicing factor U2af small subunit A-like [Cucumis sativus]	ko03040//Spliceosome	-	-	-
Csa1G145970	9.28564	14.8904	8.18346	14.8914	17.6552	25.8134	--	PREDICTED: arogenate dehydratase/prephenate dehydratase 6, chloroplastic-like [Cucumis sativus]	-	-	-	-
Csa1G145980	48.0918	82.6494	73.3306	271.332	183.377	358.664	--	PREDICTED: arogenate dehydratase/prephenate dehydratase 6, chloroplastic-like [Cucumis sativus]	-	GO:0044444//cytoplasmic part	GO:0016836//hydro-lyase activity;GO:0031406//carboxylic acid binding	GO:0006558//L-phenylalanine metabolic process;GO:0006570//tyrosine metabolic process;GO:0009637//response to blue light
Csa1G150980	4.60078	5.61224	3.25952	4.92179	4.39685	6.43978	--	Os03g0806700 [Oryza sativa Japonica Group]	-	-	-	-
Csa1G150990	0	0	0	0	0	0	--	PREDICTED: uncharacterized protein LOC101232102 [Cucumis sativus]	-	-	-	-
Csa1G151000	0.191883	0.682448	0	1.02976	1.01621	2.29801	--	Stress responsive A/B Barrel Domain [Theobroma cacao]	-	GO:0009536//plastid	-	-
Csa1G152000	6.27618	4.09577	6.38509	4.3563	5.10968	4.74015	--	PREDICTED: tRNA dimethylallyltransferase 2-like [Cucumis sativus]	ko01100//Metabolic pathways;ko01110//Biosynthesis of secondary metabolites;ko00908//Zeatin biosynthesis	-	-	-
Csa1G152500	0.559029	0.409294	0	0.118402	0.0977728	0.119311	--	PREDICTED: CBS domain-containing protein CBSX1, chloroplastic-like [Cucumis sativus]	-	GO:0009536//plastid	GO:0017076//purine nucleotide binding	GO:0019725//cellular homeostasis
Csa1G153000	30.1683	26.7415	26.7193	38.1724	28.424	38.16	--	PREDICTED: 50S ribosomal protein L22, chloroplastic-like [Cucumis sativus]	-	GO:0009536//plastid;GO:0044391	GO:0005198//structural molecule activity	GO:0010467//gene expression
Csa1G153010	60.6979	65.2138	49.5483	45.879	56.2667	48.5235	--	PREDICTED: protein BUD31 homolog 1-like isoform 1 [Cucumis sativus]	ko03040//Spliceosome	GO:0043231//intracellular membrane-bounded organelle;GO:0044444//cytoplasmic part	-	-
Csa1G153510	9.35077	14.5381	10.5076	3.21913	6.07953	5.16336	--	PREDICTED: RAB6-interacting golgin-like [Cicer arietinum]	-	-	-	-
Csa1G153520	0.321062	0.52099	0.7731	0.348682	0.335596	0.403702	--	Subtilisin-like serine endopeptidase family protein [Theobroma cacao]	-	GO:0042579//microbody	GO:0070011//peptidase activity, acting on L-amino acid peptides	GO:0009566//fertilization;GO:0016485//protein processing
Csa1G153530	19.0896	13.0609	15.2193	16.8132	13.0161	15.0264	--	PREDICTED: peptidylprolyl isomerase domain and WD repeat-containing protein 1-like [Cucumis sativus]	-	GO:0043231//intracellular membrane-bounded organelle	GO:0005515//protein binding;GO:0016859//cis-trans isomerase activity	GO:0009965//leaf morphogenesis;GO:0010015//root morphogenesis;GO:0010051//xylem and phloem pattern formation;GO:0016571//histone methylation;GO:0018208//peptidyl-proline modification;GO:0048447;GO:0048507//meristem development
Csa1G153540	0	0	0	0	0	0	--	PREDICTED: histidine-containing phosphotransfer protein 5-like [Cucumis sativus]	ko04075//Plant hormone signal transduction	-	-	-
Csa1G153550	11.5176	25.1783	9.1744	77.1237	27.4864	51.5677	--	PREDICTED: uncharacterized LOC101207232 [Cucumis sativus]	-	-	-	-
Csa1G153560	0	0.521541	0.401781	0	0.05489	0.190732	--	Os03g0782200 [Oryza sativa Japonica Group]	-	-	GO:0003824//catalytic activity	-
Csa1G154060	10.2577	31.518	3.48992	66.2836	12.8464	32.8988	--	PREDICTED: uncharacterized LOC101207232 [Cucumis sativus]	-	-	-	-
Csa1G154070	0	0	0	0	0	27.3258	--	--	-	-	-	-
Csa1G154080	0	0	0	0	0	0	--	--	-	-	-	-
Csa1G154090	25.572	28.5222	22.6731	39.5603	29.535	37.6518	--	PREDICTED: cytochrome P450 94A1-like [Cucumis sativus]	-	GO:0043227//membrane-bounded organelle	GO:0016712//oxidoreductase activity, acting on paired donors, with incorporation or reduction of molecular oxygen, reduced flavin or flavoprotein as one donor, and incorporation of one atom of oxygen;GO:0016713;GO:0046906//tetrapyrrole binding;GO:0046914//transition metal ion binding	GO:0006950//response to stress;GO:0044710
Csa1G159090	0	0	0	0	0	0	--	PREDICTED: THO complex subunit 2-like [Cucumis sativus]	ko03013//RNA transport;ko03040//Spliceosome	-	-	GO:0007165//signal transduction
Csa1G160590	6.54576	2.27613	8.66735	8.21936	20.1908	27.4639	--	PREDICTED: protein TRANSPARENT TESTA 1-like [Cucumis sativus]	-	-	-	-
Csa1G161590	0.656576	0	0.322058	0.138419	0.235346	0.142854	--	Alpha/beta-hydrolases family protein isoform 1 [Theobroma cacao]	-	-	-	-
Csa1G161600	8.3474	5.50125	8.65574	7.10553	7.07342	6.70655	--	PREDICTED: serine-rich adhesin for platelets-like [Cicer arietinum]	-	-	-	-
Csa1G162100	247.14	154.981	245.245	134.534	176.148	122.788	--	PREDICTED: TGACG-sequence-specific DNA-binding protein TGA-2.1-like [Cucumis sativus]	ko04075//Plant hormone signal transduction	-	-	-
Csa1G162600	7.14709	5.54269	6.59829	15.6232	5.75236	6.42429	--	Endomembrane protein 70 protein family isoform 1 [Theobroma cacao]	-	GO:0031224//intrinsic component of membrane;GO:0044444//cytoplasmic part	GO:0005515//protein binding	-
Csa1G162610	7.78735	7.5076	8.25536	17.3651	6.17989	7.83963	--	Endomembrane protein 70 protein family isoform 2 [Theobroma cacao]	-	GO:0016020//membrane;GO:0043231//intracellular membrane-bounded organelle;GO:0044444//cytoplasmic part	-	-
Csa1G163110	8.38123	4.26511	8.35013	5.16844	5.69448	8.23476	--	PREDICTED: endonuclease 4-like [Cucumis sativus]	-	-	-	-
Csa1G163120	0	0	0	0	0	0	--	--	-	-	-	-
Csa1G163130	94.6551	110.738	85.2947	122.372	123.392	106.989	--	PREDICTED: quinone oxidoreductase PIG3-like [Cucumis sativus]	-	-	-	-
Csa1G163140	491.805	604.531	257.968	587.001	601.328	551.166	--	PREDICTED: 60S ribosomal protein L10a-1-like [Cucumis sativus]	ko03010//Ribosome	-	-	-
Csa1G163150	2.68213	2.99686	2.63045	15.0154	1.88011	10.063	--	--	-	-	-	-
Csa1G163160	707.049	1783.95	565.952	1134.28	621.162	700.664	--	PREDICTED: ferredoxin-3, chloroplastic-like isoform 1 [Cucumis sativus]	ko00195//Photosynthesis	-	GO:0043169//cation binding;GO:0051536//iron-sulfur cluster binding	GO:0006091//generation of precursor metabolites and energy
Csa1G164660	20.6675	21.2422	17.131	14.8845	14.6508	23.8112	--	PREDICTED: glucan endo-1,3-beta-glucosidase 14-like [Cucumis sativus]	-	-	-	-
Csa1G164670	17.3177	17.7916	14.1828	19.1014	19.3064	15.2913	--	PREDICTED: probable calcium-binding protein CML48-like [Cucumis sativus]	ko04626//Plant-pathogen interaction	-	GO:0046872//metal ion binding	-
Csa1G164680	49.3988	42.3959	43.9505	51.0761	45.931	52.7879	--	PREDICTED: protein transport protein SEC24-1-like [Cucumis sativus]	-	-	-	-
Csa1G164690	28.5199	25.2098	25.8006	31.2953	30.6113	25.0417	--	PREDICTED: protein transport protein SEC24-1-like [Cucumis sativus]	-	GO:0012507//ER to Golgi transport vesicle membrane	GO:0046914//transition metal ion binding	GO:0015031//protein transport;GO:0016482//cytoplasmic transport
Csa1G164700	2.59973	2.77621	5.05723	2.41406	2.13401	2.73751	--	--	-	-	-	-
Csa1G164710	8.89826	8.68252	7.02067	5.39468	7.23669	6.298	--	Ubiquitin carboxyl-terminal hydrolase family protein isoform 1 [Theobroma cacao]	-	-	-	-
Csa1G165210	176.999	225.525	103.208	187.712	194.898	168.304	--	Copper ion binding isoform 1 [Theobroma cacao]	-	GO:0030964;GO:0031966//mitochondrial membrane;GO:0070469//respiratory chain	-	-
Csa1G165220	0	0	0	0	0	0	--	PREDICTED: uncharacterized protein LOC101206691 [Cucumis sativus]	-	-	-	-
Csa1G165230	0.203502	0.237664	0.47817	3.71046	4.09936	4.08386	--	PREDICTED: NAC domain-containing protein 90-like [Cucumis sativus]	-	-	-	-
Csa1G165730	0	0	0	0	1.12495	0	--	pollen Ole e 1 allergen and extensin family protein [Arabidopsis thaliana]	-	-	-	-
Csa1G165740	0	0	0	0	0	0	--	--	-	-	-	-
Csa1G165750	9.15195	10.1672	11.5372	7.68272	8.74937	10.0572	--	AT3g15040/K15M2_18 [Arabidopsis thaliana]	-	-	-	-
Csa1G166250	0	0	0	0.401366	0	0	--	PREDICTED: germin-like protein 9-3-like [Cucumis sativus]	-	-	GO:0003824//catalytic activity;GO:0016209//antioxidant activity;GO:0046914//transition metal ion binding	GO:0044710
Csa1G166260	1.2901	4.46105	0.707328	5.38308	1.05289	1.10269	--	PREDICTED: peroxidase 60-like [Cucumis sativus]	-	-	GO:0003824//catalytic activity;GO:0005488//binding	GO:0010053//root epidermal cell differentiation
Csa1G166760	0	0.992515	0.396439	0.355905	0	0	--	PREDICTED: protein FAF-like, chloroplastic-like [Solanum lycopersicum]	-	-	-	-
Csa1G166770	45.9886	44.5948	41.6798	30.6381	39.6019	33.3473	--	PREDICTED: N-carbamoylputrescine amidase-like [Cucumis sativus]	-	-	-	-
Csa1G166780	19.1837	21.2433	20.2892	34.5928	38.9115	26.798	--	Mitochondrial fission protein [Theobroma cacao]	-	GO:0031966//mitochondrial membrane	-	GO:0007005//mitochondrion organization
Csa1G166790	0	0	0	0	0	0	--	--	-	-	-	-
Csa1G166800	19.6605	20.4206	23.2271	32.0005	33.9081	30.3897	--	Mitochondrial fission protein [Theobroma cacao]	-	-	-	-
Csa1G166810	3.02679	2.55285	2.39864	2.81251	2.94109	1.84011	--	PREDICTED: uncharacterized LOC101208386 [Cucumis sativus]	-	-	-	GO:0008652//cellular amino acid biosynthetic process
Csa1G166820	1.27258	1.49251	0.979942	2.21676	3.07217	2.01856	--	PREDICTED: pentatricopeptide repeat-containing protein At2g13600-like [Cucumis sativus]	-	GO:0043231//intracellular membrane-bounded organelle	-	-
Csa1G166830	40.4062	30.6362	33.4726	24.832	30.1742	28.6505	--	PREDICTED: uncharacterized LOC101208627 [Cucumis sativus]	-	-	GO:0003682//chromatin binding;GO:0005515//protein binding;GO:0016787//hydrolase activity	GO:0006351//transcription, DNA-templated;GO:0016485//protein processing;GO:0016570//histone modification
Csa1G166840	0	0	0	0	0	0	--	--	-	-	-	-
Csa1G167840	49.5119	43.7082	40.4743	63.4072	43.3885	53.6959	--	PREDICTED: nicalin-like [Cucumis sativus]	-	GO:0005911//cell-cell junction;GO:0031224//intrinsic component of membrane;GO:0044437	GO:0016787//hydrolase activity	GO:0006498;GO:0007165//signal transduction;GO:0016485//protein processing;GO:0043094
Csa1G168340	20.8249	13.2	21.3631	14.5244	15.0995	13.3666	--	PREDICTED: leucine-rich repeat-containing protein 9-like [Cucumis sativus]	-	-	-	-
Csa1G168350	23.4257	19.6726	67.3025	10.4033	41.7038	50.0071	--	Photosystem I subunit O [Theobroma cacao]	ko00195//Photosynthesis	GO:0009521;GO:0009536//plastid	-	GO:0000097//sulfur amino acid biosynthetic process;GO:0006007//glucose catabolic process;GO:0006470//protein dephosphorylation;GO:0006873//cellular ion homeostasis;GO:0006996//organelle organization;GO:0009765//photosynthesis, light harvesting;GO:0030001//metal ion transport;GO:0042254//ribosome biogenesis
Csa1G168360	19.4415	20.0638	23.2234	15.8847	14.6902	16.5562	--	PREDICTED: bifunctional nitrilase/nitrile hydratase NIT4A-like [Cucumis sativus]	ko00460//Cyanoamino acid metabolism	-	-	-
Csa1G168860	0	0	0	0	0	0	--	--	-	-	-	-
Csa1G168870	0.589398	0.998863	0.426817	0	0.420647	1.03871	--	PREDICTED: NAC domain-containing protein 89-like [Cucumis sativus]	-	-	-	-
Csa1G168880	1.7348	12.2408	18.7522	1.08155	37.4777	54.8063	--	PREDICTED: zerumbone synthase-like [Cucumis sativus]	-	-	GO:0003824//catalytic activity	GO:0008152//metabolic process
Csa1G168890	0	0	0	0	0	0	--	PREDICTED: short-chain dehydrogenase reductase 2a-like [Cucumis sativus]	-	-	GO:0003824//catalytic activity	GO:0008152//metabolic process
Csa1G168900	519.438	590.712	507.408	708.921	635.915	695.216	--	PREDICTED: 40S ribosomal protein S5-1-like isoform 1 [Cucumis sativus]	ko03010//Ribosome	GO:0005911//cell-cell junction;GO:0009536//plastid;GO:0015935//small ribosomal subunit;GO:0016020//membrane;GO:0030312;GO:0044437	GO:0003676//nucleic acid binding;GO:0005198//structural molecule activity	GO:0010467//gene expression
Csa1G168910	32.1311	29.1106	29.3184	10.88	14.874	14.0071	--	Ovate protein [Medicago truncatula]	-	-	-	-
Csa1G168920	125.784	210.122	139.764	226.383	130.333	251.702	--	PREDICTED: probable CCR4-associated factor 1 homolog 11-like [Cucumis sativus]	-	-	-	-
Csa1G169420	6.12799	12.9986	11.5558	6.27445	9.21857	11.9377	--	PREDICTED: protein NDR1-like [Cicer arietinum]	-	GO:0016020//membrane;GO:0044424;GO:0071944//cell periphery	-	GO:0002252
Csa1G169920	0.48242	0.546547	0.292918	0.259607	0	1.11324	--	PREDICTED: protein NDR1-like [Vitis vinifera]	-	-	-	-
Csa1G169930	12.6278	11.7704	11.8855	8.06026	12.6283	9.9392	--	PREDICTED: histone deacetylase 8-like [Cucumis sativus]	-	-	-	-
Csa1G169940	0	0	0	0	0	0	--	PREDICTED: probable receptor protein kinase TMK1-like [Vitis vinifera]	-	-	GO:0016740//transferase activity	-
Csa1G169950	2.51686	1.88395	2.71029	2.15474	2.56759	1.60566	--	PREDICTED: pentatricopeptide repeat-containing protein At1g05750, chloroplastic-like [Cucumis sativus]	-	-	-	GO:0016070//RNA metabolic process
Csa1G169960	0	0	0	0	0	0	--	PREDICTED: pentatricopeptide repeat-containing protein At3g46790, chloroplastic-like [Cucumis sativus]	-	-	-	-
Csa1G169970	0	0	0	0	0	0	--	--	-	-	-	-
Csa1G169980	0	0	0	0	0	0	--	--	-	-	-	-
Csa1G169990	15.9032	22.3891	11.2588	19.8622	17.8964	18.5476	--	PREDICTED: apoptosis-inducing factor homolog A-like [Cucumis sativus]	-	-	-	-
Csa1G170000	0.0675109	0.0822144	0.0807776	0.0715426	0.0585584	0.0719281	--	PREDICTED: BTB/POZ domain-containing protein At5g47800-like [Cucumis sativus]	-	-	-	-
Csa1G170010	25.3084	15.4218	21.6438	19.1385	21.4234	21.1858	--	PREDICTED: nuclear inhibitor of protein phosphatase 1-like [Glycine max]	-	-	-	-
Csa1G170510	11.7318	6.27419	9.31197	10.9607	7.91869	7.34599	--	PREDICTED: C2 and GRAM domain-containing protein At1g03370-like [Cucumis sativus]	-	-	GO:0016772//transferase activity, transferring phosphorus-containing groups;GO:0046914//transition metal ion binding	GO:0006796//phosphate-containing compound metabolic process
Csa1G170520	28.6635	0	7.54521	21.0155	6.70491	9.317	--	--	-	-	-	-
Csa1G171020	5.80194	5.36686	4.1807	4.4758	2.93585	4.23168	--	PREDICTED: uncharacterized LOC101211584 [Cucumis sativus]	-	-	-	-
Csa1G171030	0	0	0	0	0	0	--	PREDICTED: subtilisin-like protease-like [Cucumis sativus]	-	-	GO:0016491//oxidoreductase activity;GO:0070011//peptidase activity, acting on L-amino acid peptides	GO:0008152//metabolic process;GO:0044699
Csa1G171040	0.0524354	0.189844	0.0630683	0.114725	0.0472795	0.0569473	--	PREDICTED: subtilisin-like protease-like [Cucumis sativus]	-	-	GO:0004175//endopeptidase activity;GO:0005515//protein binding;GO:0016491//oxidoreductase activity	GO:0016485//protein processing;GO:0044092//negative regulation of molecular function;GO:0044699
Csa1G171050	1.55047	0.445003	1.38632	1.40519	1.30592	2.14329	--	PREDICTED: glucan endo-1,3-beta-glucosidase 5-like [Cucumis sativus]	-	-	GO:0008422//beta-glucosidase activity	GO:0044238
Csa1G171060	0	0	0	0	0	0	--	--	-	-	-	-
Csa1G171070	6.48225	4.12281	5.80667	6.89338	6.39856	7.95345	--	PREDICTED: pentatricopeptide repeat-containing protein At3g24000, mitochondrial-like [Cucumis sativus]	-	GO:0043231//intracellular membrane-bounded organelle	-	-
Csa1G172570	188.265	182.289	189.366	170.879	179.28	142.263	--	PREDICTED: ras-related protein RABB1c-like [Cucumis sativus]	-	-	-	-
Csa1G172580	0	0	0	0	0	0	--	Uncharacterized protein TCM_021047 [Theobroma cacao]	-	-	-	-
Csa1G172590	25.5229	22.7013	39.6204	23.2876	33.7264	40.4575	--	Proline-rich protein [Medicago truncatula]	-	-	-	-
Csa1G172600	0	0.0517732	0.0496865	0	0.0370533	0.0904512	--	PREDICTED: WEB family protein At1g12150-like [Cucumis sativus]	-	-	-	-
Csa1G172610	53.0237	49.2575	45.1581	38.6508	58.0208	46.5454	--	PREDICTED: LOW QUALITY PROTEIN: CRAL-TRIO domain-containing protein T23G5.2-like [Cucumis sativus]	-	-	-	-
Csa1G172620	37.9395	18.1946	53.2731	23.0112	20.3863	25.4431	--	PREDICTED: sister chromatid cohesion protein PDS5 homolog B-like [Cucumis sativus]	-	-	-	-
Csa1G172630	24.9283	12.9894	26.9296	14.5305	15.3756	15.1899	--	PREDICTED: sister chromatid cohesion protein PDS5 homolog B-like [Cucumis sativus]	-	GO:0009536//plastid	-	GO:0000278//mitotic cell cycle
Csa1G173130	36.0523	31.9937	38.9032	27.8986	32.427	33.283	--	PREDICTED: probable acetyl-CoA acetyltransferase, cytosolic 2-like [Cucumis sativus]	ko01100//Metabolic pathways;ko01110//Biosynthesis of secondary metabolites;ko00620//Pyruvate metabolism;ko00900//Terpenoid backbone biosynthesis;ko00630//Glyoxylate and dicarboxylate metabolism;ko00280//Valine, leucine and isoleucine degradation;ko00071//Fatty acid metabolism;ko00640//Propanoate metabolism;ko00380//Tryptophan metabolism;ko00650//Butanoate metabolism;ko00310//Lysine degradation;ko…	-	GO:0016746//transferase activity, transferring acyl groups	-
Csa1G173140	7.07049	5.14042	4.69603	6.09528	4.76984	6.39437	--	PREDICTED: pentatricopeptide repeat-containing protein At4g16390, chloroplastic-like [Cucumis sativus]	-	GO:0009532//plastid stroma	-	GO:0006396//RNA processing;GO:0006412//translation;GO:0009657//plastid organization
Csa1G173150	11.1115	33.7853	6.71324	24.417	10.0969	15.4743	--	--	-	-	-	-
Csa1G173160	6.96961	8.52218	7.0617	4.82216	7.90571	10.7062	--	UPA24 [Capsicum annuum]	-	-	-	-
Csa1G173170	0.106088	0	0.13154	0.335868	0.46124	0.113191	--	PREDICTED: two-pore potassium channel 1-like [Cucumis sativus]	-	-	-	-
Csa1G173180	0	0	0	0	0	0	--	--	-	-	-	-
Csa1G173190	0	0	0	0.391719	0	0.431193	--	PREDICTED: retrotransposon-like protein 1-like [Cicer arietinum]	-	-	-	-
Csa1G173200	12.993	8.24748	8.98962	6.63607	8.46886	6.92766	--	PREDICTED: transcriptional adapter ADA2b-like [Cucumis sativus]	-	GO:0043231//intracellular membrane-bounded organelle	GO:0001071//nucleic acid binding transcription factor activity;GO:0003676//nucleic acid binding;GO:0003712//transcription cofactor activity;GO:0003824//catalytic activity;GO:0046914//transition metal ion binding	GO:0000302//response to reactive oxygen species;GO:0006342//chromatin silencing;GO:0006402//mRNA catabolic process;GO:0007049//cell cycle;GO:0008283//cell proliferation;GO:0009409//response to cold;GO:0009642//response to light intensity;GO:0009725//response to hormone;GO:0035194//posttranscriptional gene silencing by RNA
Csa1G173210	20.8045	18.6855	15.7342	23.2028	23.4964	17.9393	--	PREDICTED: tRNA (guanine(9)-N1)-methyltransferase-like [Cucumis sativus]	-	-	-	-
Csa1G173710	1.0593	0.80725	1.47143	2.74281	2.22506	2.41167	--	PREDICTED: ADP-ribosylation factor GTPase-activating protein AGD12-like [Cucumis sativus]	-	GO:0016020//membrane;GO:0043231//intracellular membrane-bounded organelle	-	-
Csa1G173720	0	0	0	0	0	0	--	--	-	-	-	-
Csa1G175720	0.620095	0	0	0.435395	0.552951	0.912117	--	PREDICTED: U-box domain-containing protein 33 [Vitis vinifera]	-	-	-	-
Csa1G175730	53.5221	43.1424	53.9627	30.396	38.3258	35.102	--	PREDICTED: protein kinase G11A-like [Cucumis sativus]	-	GO:0031981//nuclear lumen	GO:0004672//protein kinase activity;GO:0032550	GO:0006464//cellular protein modification process;GO:0006796//phosphate-containing compound metabolic process
Csa1G177730	0	0	0	0	0	0	--	--	-	-	-	-
Csa1G177740	6.93618	2.44743	2.27093	8.48064	6.98165	11.8678	--	PREDICTED: sodium/hydrogen exchanger 6-like [Cucumis sativus]	-	GO:0031224//intrinsic component of membrane	GO:0005451//monovalent cation:proton antiporter activity;GO:0046873//metal ion transmembrane transporter activity	GO:0006814//sodium ion transport;GO:0015992//proton transport;GO:0044763;GO:0055067
Csa1G178240	14.096	11.2212	12.5155	13.1767	12.6405	10.7202	--	PREDICTED: sodium/hydrogen exchanger 6-like [Cucumis sativus]	-	GO:0031224//intrinsic component of membrane	GO:0005451//monovalent cation:proton antiporter activity;GO:0046873//metal ion transmembrane transporter activity	GO:0006814//sodium ion transport;GO:0015992//proton transport;GO:0044763;GO:0055067
Csa1G179740	6.39983	4.82242	5.91634	7.34189	4.52463	4.81133	--	PREDICTED: probable galacturonosyltransferase 4-like [Cucumis sativus]	ko01110//Biosynthesis of secondary metabolites;ko00500//Starch and sucrose metabolism;ko00520//Amino sugar and nucleotide sugar metabolism	-	GO:0016740//transferase activity	-
Csa1G180740	0	0	0	0	0	0	--	--	-	-	-	-
Csa1G180750	4.95774	6.14749	7.78826	7.98032	5.95786	15.1649	--	PREDICTED: oligopeptide transporter 3-like [Cucumis sativus]	-	-	-	GO:0044763
Csa1G180760	7.64347	6.08446	7.6274	5.24609	5.98284	6.19482	--	PREDICTED: thiosulfate sulfurtransferase/rhodanese-like domain-containing protein 2-like [Vitis vinifera]	-	GO:0043231//intracellular membrane-bounded organelle	-	-
Csa1G181260	9.08948	17.1736	6.67268	22.2215	33.6668	37.9415	--	PREDICTED: uncharacterized LOC101222618 [Cucumis sativus]	-	GO:0005576//extracellular region	-	GO:0000904//cell morphogenesis involved in differentiation
Csa1G181270	0	0	0	0	0	0	--	PREDICTED: putative pentatricopeptide repeat-containing protein At1g56570-like [Cucumis sativus]	-	-	-	-
Csa1G181280	7.42387	7.23904	8.17457	12.513	10.3215	9.5471	--	PREDICTED: large subunit GTPase 1 homolog [Cucumis sativus]	ko03008//Ribosome biogenesis in eukaryotes	-	-	-
Csa1G181290	13.4836	19.9509	18.9018	23.2487	20.0823	17.6763	--	--	-	-	-	-
Csa1G181300	19.7373	15.0447	19.108	23.3925	20.2045	21.7057	--	PREDICTED: large subunit GTPase 1 homolog [Cucumis sativus]	ko03008//Ribosome biogenesis in eukaryotes	-	GO:0032550	-
Csa1G181310	3.49692	4.0023	3.49778	2.59939	4.2567	3.65028	--	PREDICTED: psbP domain-containing protein 1, chloroplastic-like [Cucumis sativus]	-	GO:0009523//photosystem II;GO:0009532//plastid stroma;GO:0009534//chloroplast thylakoid	GO:0046872//metal ion binding	GO:0019684//photosynthesis, light reaction
Csa1G181320	19.4147	14.6062	16.2785	18.0818	17.6213	18.4461	--	PREDICTED: AP-3 complex subunit mu-1-like [Cucumis sativus]	-	GO:0030119//AP-type membrane coat adaptor complex	-	GO:0006605//protein targeting;GO:0009606//tropism
Csa1G181330	3.33096	1.77318	4.83778	4.37926	16.7566	23.8995	--	PREDICTED: galactinol synthase 2-like [Cucumis sativus]	-	-	-	-
Csa1G181340	29.6322	21.7857	34.2443	22.6451	32.0535	33.5836	--	PREDICTED: SNF1-related protein kinase regulatory subunit beta-2-like [Cucumis sativus]	-	-	-	-
Csa1G181350	5.40787	6.87636	2.30759	0.974488	1.27303	0	--	PREDICTED: auxin-induced protein 5NG4-like [Cucumis sativus]	-	-	-	-
Csa1G181360	12.221	19.4029	12.85	19.7265	16.9655	14.9619	--	PREDICTED: ABC transporter I family member 20-like [Cucumis sativus]	ko03018//RNA degradation	-	-	-
Csa1G181370	5.78566	4.63785	4.88565	2.45264	4.60017	3.96115	--	PREDICTED: acyl carrier protein 3, mitochondrial-like [Cucumis sativus]	ko01100//Metabolic pathways;ko00190//Oxidative phosphorylation	-	-	GO:0006631//fatty acid metabolic process
Csa1G181380	15.3053	32.1068	18.0332	58.9987	47.2217	94.7108	--	pollen Ole e 1 allergen and extensin family protein [Arabidopsis thaliana]	-	-	-	-
Csa1G181390	2.65953	1.39767	3.16388	2.53384	2.07303	4.56739	--	PREDICTED: LOW QUALITY PROTEIN: trihelix transcription factor GTL1-like [Cucumis sativus]	-	-	-	-
Csa1G181400	0	0	0	0	0	0.338589	--	PREDICTED: agamous-like MADS-box protein AGL62-like [Cucumis sativus]	-	-	-	-
Csa1G181410	3.63251	3.377	2.13328	3.92561	3.07562	5.59749	--	PREDICTED: structural maintenance of chromosomes protein 4-like isoform X1 [Cicer arietinum]	-	-	-	-
Csa1G181420	11.1628	7.49673	11.7832	10.6003	11.3395	10.7785	--	PREDICTED: cytosolic Fe-S cluster assembly factor NARFL-like [Cucumis sativus]	-	GO:0043231//intracellular membrane-bounded organelle;GO:0044444//cytoplasmic part	GO:0016699	GO:0009628//response to abiotic stimulus;GO:0044710
Csa1G181430	34.8594	27.9281	41.7833	34.1574	50.1709	50.9239	--	PREDICTED: CASP-like protein GSVIVT00013502001-like [Cucumis sativus]	-	GO:0031224//intrinsic component of membrane	-	GO:0006787;GO:0009725//response to hormone
Csa1G181440	91.4804	77.0323	82.0929	130.701	95.8622	107.537	--	PREDICTED: dolichyl-diphosphooligosaccharide--protein glycosyltransferase subunit 2-like [Cucumis sativus]	ko01100//Metabolic pathways;ko04141//Protein processing in endoplasmic reticulum;ko00510//N-Glycan biosynthesis	GO:0005618//cell wall;GO:0005789//endoplasmic reticulum membrane;GO:0005911//cell-cell junction;GO:0031224//intrinsic component of membrane;GO:0044437	GO:0004576//oligosaccharyl transferase activity	GO:0006486//protein glycosylation;GO:0006950//response to stress
Csa1G181450	36.7948	69.0446	24.9295	20.1996	36.8122	22.648	--	Carbohydrate-binding X8 domain superfamily protein [Theobroma cacao]	-	GO:0016020//membrane	GO:0003824//catalytic activity	-
Csa1G181460	0	67.9507	0	0	0	0	--	PREDICTED: uncharacterized protein LOC101217424 [Cucumis sativus]	-	-	-	-
Csa1G181470	158.825	259.175	156.974	235.19	228.657	178.128	--	PREDICTED: uncharacterized LOC101217651 [Cucumis sativus]	-	GO:0005746//mitochondrial respiratory chain;GO:0030964	-	-
Csa1G181480	6.36989	6.07433	7.45886	8.15364	7.31356	7.12423	--	PREDICTED: thymidine kinase-like [Cucumis sativus]	ko01100//Metabolic pathways;ko00240//Pyrimidine metabolism	GO:0043231//intracellular membrane-bounded organelle	GO:0005515//protein binding;GO:0019136//deoxynucleoside kinase activity;GO:0032550;GO:0043169//cation binding	GO:0006259//DNA metabolic process;GO:0009124//nucleoside monophosphate biosynthetic process
Csa1G181490	0	0	0	0	0	0	--	P-loop containing nucleoside triphosphate hydrolases superfamily protein isoform 2 [Theobroma cacao]	-	-	-	-
Csa1G181500	42.8369	45.533	24.9365	62.6482	43.392	42.683	--	RNA-binding family protein isoform 1 [Theobroma cacao]	ko03015//mRNA surveillance pathway	-	-	-
Csa1G181510	30.2474	26.9489	20.1421	25.302	22.9547	20.7371	--	PREDICTED: ras-related protein RABA5a-like [Cucumis sativus]	-	-	GO:0032550	GO:0035556//intracellular signal transduction;GO:0045184//establishment of protein localization
Csa1G181530	2.60123	4.87761	2.40501	9.7427	3.8461	4.999	--	Os06g0550800 [Oryza sativa Japonica Group]	-	-	-	-
Csa1G181540	10.4392	8.57509	8.10613	13.5247	9.5972	11.6273	--	PREDICTED: vesicle-fusing ATPase-like [Cucumis sativus]	-	GO:0005911//cell-cell junction;GO:0016020//membrane;GO:0043231//intracellular membrane-bounded organelle	GO:0016462//pyrophosphatase activity;GO:0032550	-
Csa1G181550	0.182449	0	0	0	0	0	--	PREDICTED: LOW QUALITY PROTEIN: auxin transport protein BIG-like [Vitis vinifera]	-	-	GO:0016787//hydrolase activity	GO:0044238;GO:0071704
Csa1G181560	39.2123	36.0613	28.7115	54.9158	40.4002	45.1399	--	PREDICTED: vesicle-fusing ATPase-like [Cucumis sativus]	-	-	-	-
Csa1G181570	36.3576	50.5262	30.3593	29.1669	42.1425	38.9993	--	PREDICTED: inositol monophosphatase-like [Cucumis sativus]	ko01100//Metabolic pathways;ko01110//Biosynthesis of secondary metabolites;ko00562//Inositol phosphate metabolism;ko04070//Phosphatidylinositol signaling system;ko00053//Ascorbate and aldarate metabolism	-	-	-
Csa1G182070	0	0	0	0	0	0	--	PREDICTED: cysteine proteinase inhibitor 5-like [Cucumis sativus]	-	GO:0030312	-	-
Csa1G183070	0	0	0	0	0	0	--	PREDICTED: cysteine proteinase inhibitor 5-like [Cucumis sativus]	-	GO:0030312	-	-
Csa1G183570	136.018	113.218	128.216	82.6398	91.5293	87.3595	--	Mo25 family protein [Theobroma cacao]	-	-	-	-
Csa1G183580	345.595	316.048	421.526	197.876	329.707	290.678	--	PREDICTED: cysteine proteinase inhibitor 5-like [Cucumis sativus]	-	GO:0030312;GO:0044444//cytoplasmic part	GO:0004866//endopeptidase inhibitor activity	GO:0010466//negative regulation of peptidase activity
Csa1G183590	19.9709	21.1272	13.5907	12.5392	16.0926	14.1444	--	PREDICTED: phosphatase IMPL1, chloroplastic-like, partial [Cucumis sativus]	ko01100//Metabolic pathways;ko01110//Biosynthesis of secondary metabolites;ko00562//Inositol phosphate metabolism;ko04070//Phosphatidylinositol signaling system	GO:0009532//plastid stroma	GO:0008252//nucleotidase activity;GO:0052834//inositol monophosphate phosphatase activity	GO:0005982//starch metabolic process;GO:0005984//disaccharide metabolic process;GO:0006089//lactate metabolic process;GO:0046488//phosphatidylinositol metabolic process
Csa1G184590	0	0	0	0	0	0	--	--	-	-	-	-
Csa1G185090	7.30096	10.7224	8.20532	5.35847	5.70349	7.66726	--	PREDICTED: phosphatase IMPL1, chloroplastic [Vitis vinifera]	ko01100//Metabolic pathways;ko01110//Biosynthesis of secondary metabolites;ko00562//Inositol phosphate metabolism;ko04070//Phosphatidylinositol signaling system	GO:0009532//plastid stroma	GO:0008252//nucleotidase activity;GO:0052834//inositol monophosphate phosphatase activity	GO:0005982//starch metabolic process;GO:0005984//disaccharide metabolic process;GO:0006089//lactate metabolic process;GO:0046488//phosphatidylinositol metabolic process
Csa1G185100	35.1137	44.4269	32.9124	25.0781	34.4989	35.2531	--	PREDICTED: mitochondrial import inner membrane translocase subunit tim16-A-like [Cucumis sativus]	-	GO:0005743//mitochondrial inner membrane	-	GO:0006626//protein targeting to mitochondrion
Csa1G185110	0	0	0	0	0	0	--	expressed protein [Aureococcus anophagefferens]	-	GO:0000785//chromatin;GO:0043234//protein complex	GO:0003676//nucleic acid binding;GO:0016791//phosphatase activity;GO:0043167//ion binding	GO:0006796//phosphate-containing compound metabolic process;GO:0034728//nucleosome organization
Csa1G186610	395.177	325.618	460.182	47.7368	97.7633	41.2185	--	PREDICTED: tonoplast dicarboxylate transporter-like [Cucumis sativus]	-	GO:0031224//intrinsic component of membrane;GO:0043231//intracellular membrane-bounded organelle	GO:0015556//C4-dicarboxylate transmembrane transporter activity	GO:0006814//sodium ion transport;GO:0015743//malate transport;GO:0030641//regulation of cellular pH
Csa1G186620	15.4759	29.085	15.815	14.2817	14.5736	12.4291	--	F12F1.6 [Arabidopsis thaliana]	-	-	-	-
Csa1G186630	55.5637	40.4174	82.2313	25.3076	53.1297	42.0085	--	PREDICTED: BAG family molecular chaperone regulator 5, mitochondrial-like [Cucumis sativus]	-	-	GO:0005515//protein binding	-
Csa1G186640	64.6337	69.156	90.4391	37.6495	42.0495	55.6653	--	PREDICTED: early nodulin-like protein 2-like [Cucumis sativus]	-	-	-	-
Csa1G186650	0	0	0	0	0	0	--	PREDICTED: kinesin-like protein KIN12B-like [Fragaria vesca subsp. vesca]	-	-	GO:0005488//binding	GO:0044763
Csa1G186660	25.2108	18.7888	19.2351	12.5683	14.7618	13.1191	--	PREDICTED: rho GDP-dissociation inhibitor 1-like [Cucumis sativus]	-	GO:0044424	GO:0005092//GDP-dissociation inhibitor activity	GO:0009826//unidimensional cell growth;GO:0009913//epidermal cell differentiation;GO:0019222//regulation of metabolic process
Csa1G186670	18.0281	13.1927	16.4465	13.4352	14.6425	16.1603	--	PREDICTED: F-box protein CPR30-like [Fragaria vesca subsp. vesca]	-	-	-	-
Csa1G187170	224.687	317.624	249.682	51.3212	58.5412	56.337	--	Zinc finger CCCH domain-containing protein [Medicago truncatula]	-	-	-	-
Csa1G188170	145.522	164.495	148.933	159.325	178.382	142.999	--	PREDICTED: ER membrane protein complex subunit 3-like [Cucumis sativus]	-	-	-	-
Csa1G188670	0	0	0	0	0	0	--	PREDICTED: probable xyloglucan endotransglucosylase/hydrolase protein 7-like [Cucumis sativus]	-	-	-	-
Csa1G188680	0	0	0.121526	0.109982	0	0.109365	--	PREDICTED: probable xyloglucan endotransglucosylase/hydrolase protein 6-like [Cucumis sativus]	-	-	-	-
Csa1G189180	0	0	0	0	0	0	--	--	-	-	-	-
Csa1G190180	4.95418	0	0.943037	0	2.84187	2.73189	--	PREDICTED: pleiotropic drug resistance protein 3-like [Cucumis sativus]	-	GO:0005911//cell-cell junction;GO:0016020//membrane	GO:0003676//nucleic acid binding;GO:0017111//nucleoside-triphosphatase activity;GO:0032550;GO:0034061	GO:0006260//DNA replication;GO:0009154//purine ribonucleotide catabolic process;GO:0022622//root system development;GO:0060918//auxin transport;GO:0071229//cellular response to acid
Csa1G191680	0	0	0	0	0	0	--	PREDICTED: agamous-like MADS-box protein AGL80-like [Cucumis sativus]	-	GO:0043231//intracellular membrane-bounded organelle	GO:0003676//nucleic acid binding;GO:0005515//protein binding	GO:0006351//transcription, DNA-templated
Csa1G191690	0.670488	0.399457	0.396876	0.353232	0.296432	0.364398	--	Uncharacterized protein TCM_030351 [Theobroma cacao]	-	-	-	-
Csa1G192190	9.21321	5.80926	20.44	5.81401	6.36022	11.137	--	--	-	-	-	-
Csa1G192690	0	42.5308	0	0	0	0	--	Major facilitator superfamily protein isoform 2 [Theobroma cacao]	-	GO:0031224//intrinsic component of membrane	GO:0015932//nucleobase-containing compound transmembrane transporter activity	GO:0015858//nucleoside transport
Csa1G192700	3.87288	3.17745	3.19936	1.73731	2.55082	1.79881	--	PREDICTED: equilibrative nucleotide transporter 3-like [Solanum lycopersicum]	-	-	-	-
Csa1G193700	0	0	0	0	0	0	--	--	-	-	-	-
Csa1G194700	15.8062	14.6389	12.3905	15.5874	9.97792	9.78141	--	PREDICTED: LOW QUALITY PROTEIN: phosphatidate cytidylyltransferase-like [Cucumis sativus]	ko01100//Metabolic pathways;ko00564//Glycerophospholipid metabolism;ko04070//Phosphatidylinositol signaling system	GO:0031224//intrinsic component of membrane;GO:0043231//intracellular membrane-bounded organelle	GO:0070567	GO:0016094;GO:0046341//CDP-diacylglycerol metabolic process
Csa1G194710	0	0	0	0	0	0	--	Zinc finger CCCH domain-containing protein [Medicago truncatula]	-	GO:0000785//chromatin	GO:0003676//nucleic acid binding;GO:0032550	GO:0006950//response to stress;GO:0034728//nucleosome organization
Csa1G194720	0	0	0	0	0	0	--	Os11g0437600 [Oryza sativa Japonica Group]	-	-	-	-
Csa1G195220	374.754	577.864	324.286	447.88	546.639	479.881	--	PREDICTED: mitochondrial pyruvate carrier 2-like [Fragaria vesca subsp. vesca]	-	GO:0019866//organelle inner membrane;GO:0043231//intracellular membrane-bounded organelle	-	GO:0006605//protein targeting;GO:0006839//mitochondrial transport;GO:0010038//response to metal ion;GO:0045333//cellular respiration
Csa1G195230	21.77	27.59	21.4601	24.72	23.2095	25.4841	--	PREDICTED: uncharacterized protein LOC101232071, partial [Cucumis sativus]	-	-	-	-
Csa1G195240	25.6181	27.1191	25.5969	29.7724	22.1833	23.9244	--	PREDICTED: uncharacterized LOC101212909 [Cucumis sativus]	-	GO:0043231//intracellular membrane-bounded organelle	-	-
Csa1G196240	7.63217	6.89601	7.581	10.1301	8.498	7.7675	--	sialyltransferase-like protein [Arabidopsis thaliana]	-	GO:0043231//intracellular membrane-bounded organelle	GO:0016757//transferase activity, transferring glycosyl groups	GO:0006464//cellular protein modification process
Csa1G196250	11.3535	5.46153	15.2933	7.54572	5.89327	8.32394	--	Phosphatidylinositolglycan synthase family protein isoform 2 [Theobroma cacao]	ko01100//Metabolic pathways;ko00563//Glycosylphosphatidylinositol(GPI)-anchor biosynthesis	-	-	-
Csa1G196260	4.14891	2.52319	6.39346	1.9778	5.33222	3.59811	--	Os02g0507600 [Oryza sativa Japonica Group]	-	-	-	-
Csa1G201260	0.981214	0.782752	0.920299	0.897131	0.434972	0.37716	--	PREDICTED: disease resistance protein At4g27190-like, partial [Cucumis sativus]	-	-	-	-
Csa1G201270	0	0	0	0	0	0	--	--	-	-	-	-
Csa1G201770	0	0	0	0	0	0	--	PREDICTED: probable disease resistance protein At4g27220-like [Cucumis sativus]	-	-	-	-
Csa1G201780	9.76714	9.6606	7.7996	8.61879	7.68538	6.30944	--	PREDICTED: probable RNA methyltransferase At5g51130-like [Cucumis sativus]	-	-	GO:0008168//methyltransferase activity	GO:0000338//protein deneddylation;GO:0006351//transcription, DNA-templated;GO:0006396//RNA processing;GO:0009451//RNA modification;GO:0009639//response to red or far red light;GO:0016570//histone modification;GO:0032446//protein modification by small protein conjugation;GO:0043414
Csa1G202280	0	0	0	0	0	0	--	PREDICTED: probable xyloglucan endotransglucosylase/hydrolase protein 26-like [Cucumis sativus]	-	-	GO:0003824//catalytic activity	GO:0005975//carbohydrate metabolic process
Csa1G202290	11.4841	10.0652	15.0195	10.7817	11.895	9.85084	--	PREDICTED: transmembrane protein 234 homolog [Cucumis sativus]	-	GO:0043231//intracellular membrane-bounded organelle	-	-
Csa1G202300	11.9297	30.4896	8.90823	73.8797	17.6867	17.1581	--	PREDICTED: probable xyloglucan endotransglucosylase/hydrolase protein 26-like [Cucumis sativus]	-	-	-	-
Csa1G207300	28.8586	31.2872	21.6245	13.061	25.3811	19.7572	--	Os05g0559300 [Oryza sativa Japonica Group]	-	-	-	-
Csa1G207310	11.89	6.44248	11.3895	10.7358	9.30334	8.62636	--	PREDICTED: LOW QUALITY PROTEIN: uncharacterized LOC101216355 [Cucumis sativus]	-	GO:0044435	GO:0003723//RNA binding	GO:0006412//translation
Csa1G207810	0	0	0	0	0	0	--	--	-	-	-	-
Csa1G207820	173.845	144.897	194.872	113.742	134.622	150.696	--	PREDICTED: auxin-responsive protein IAA27-like [Cucumis sativus]	-	-	-	GO:0006351//transcription, DNA-templated;GO:0050794//regulation of cellular process
Csa1G212820	0	0	0	2.32015	0	0	--	--	-	-	-	-
Csa1G212830	8.82166	6.79945	5.51047	6.00821	15.8877	7.98141	--	PREDICTED: protein SRG1-like [Cucumis sativus]	-	GO:0044444//cytoplasmic part	GO:0016705//oxidoreductase activity, acting on paired donors, with incorporation or reduction of molecular oxygen	GO:0001101//response to acid;GO:0009117//nucleotide metabolic process;GO:0015698//inorganic anion transport
Csa1G212840	373.532	317.388	364.856	511.041	539.23	555.327	--	PREDICTED: pyrophosphate-energized vacuolar membrane proton pump-like [Cucumis sativus]	ko00190//Oxidative phosphorylation	GO:0000325//plant-type vacuole;GO:0009526//plastid envelope;GO:0031224//intrinsic component of membrane;GO:0044437	GO:0015405;GO:0016462//pyrophosphatase activity;GO:0016628//oxidoreductase activity, acting on the CH-CH group of donors, NAD or NADP as acceptor;GO:0043169//cation binding	GO:0006818//hydrogen transport;GO:0006970//response to osmotic stress;GO:0044710;GO:0044763;GO:0048827//phyllome development;GO:0060918//auxin transport
Csa1G212850	0	0	0	0	0	0	--	Os07g0418600 [Oryza sativa Japonica Group]	-	-	GO:0003824//catalytic activity	-
Csa1G217850	7.20046	6.1395	6.50116	5.45297	6.69698	7.43432	--	protein binding protein [Arabidopsis lyrata subsp. lyrata]	-	-	GO:0046872//metal ion binding	-
Csa1G217860	0	0	0	0	0	0	--	PREDICTED: uncharacterized vacuolar membrane protein YML018C-like [Cucumis sativus]	-	-	-	-
Csa1G220860	0	0	0	0	0	0	--	PREDICTED: uncharacterized vacuolar membrane protein YML018C-like [Cucumis sativus]	-	-	-	-
Csa1G220870	0	0	0	0	0	0	--	EamA transporter family [Theobroma cacao]	-	-	-	-
Csa1G222870	15.8797	12.7955	15.0874	10.0038	13.4926	13.8857	--	PREDICTED: uncharacterized vacuolar membrane protein YML018C-like [Cucumis sativus]	-	-	-	-
Csa1G222880	7.64597	5.21238	8.35228	5.90455	15.547	10.2888	--	Os02g0802800 [Oryza sativa Japonica Group]	-	-	-	-
Csa1G224380	0	0	0	0	0	0	--	PREDICTED: NAC transcription factor 29-like [Cucumis sativus]	-	-	-	-
Csa1G224880	2.16219	4.23739	3.70251	8.2213	13.9854	28.3109	--	PREDICTED: ADIPOR-like receptor CG5315-like [Cucumis sativus]	-	-	-	-
Csa1G224890	37.7579	21.4732	31.8924	32.6275	30.8254	27.973	--	PREDICTED: probable sucrose-phosphate synthase 1-like [Cucumis sativus]	ko01100//Metabolic pathways;ko00500//Starch and sucrose metabolism	GO:0005911//cell-cell junction;GO:0016020//membrane;GO:0044444//cytoplasmic part	GO:0035251//UDP-glucosyltransferase activity	GO:0005984//disaccharide metabolic process
Csa1G225390	45.4464	41.3539	37.8262	35.8621	40.5173	40.8275	--	PREDICTED: calmodulin-binding receptor-like cytoplasmic kinase 3-like [Cucumis sativus]	-	-	-	-
Csa1G225400	58.1046	38.1824	95.9046	39.7539	142.885	60.0214	--	--	-	-	-	-
Csa1G225410	269.114	254.956	273.316	143.895	183.603	162.275	--	PREDICTED: bifunctional purple acid phosphatase 26-like [Cucumis sativus]	-	GO:0005618//cell wall;GO:0043231//intracellular membrane-bounded organelle;GO:0044444//cytoplasmic part	GO:0016791//phosphatase activity;GO:0043169//cation binding	GO:0006796//phosphate-containing compound metabolic process;GO:0006950//response to stress;GO:0010038//response to metal ion;GO:0072506
Csa1G226410	0	0	0.165607	0.147158	0	0.379591	--	PREDICTED: probable glycosyltransferase At5g20260-like, partial [Cucumis sativus]	-	-	-	-
Csa1G226420	7.85675	4.3887	7.01825	7.58841	8.40639	9.13119	--	PREDICTED: N-alpha-acetyltransferase 35, NatC auxiliary subunit-like [Cucumis sativus]	-	GO:0043231//intracellular membrane-bounded organelle	GO:0016747//transferase activity, transferring acyl groups other than amino-acyl groups	GO:0006464//cellular protein modification process;GO:0006631//fatty acid metabolic process;GO:0009625//response to insect
Csa1G226430	62.6221	59.8439	59.716	54.1291	64.0591	60.2904	--	ENTH/ANTH/VHS superfamily protein isoform 1 [Theobroma cacao]	-	GO:0030117//membrane coat	GO:0005515//protein binding;GO:0016628//oxidoreductase activity, acting on the CH-CH group of donors, NAD or NADP as acceptor;GO:0035091//phosphatidylinositol binding	GO:0006901//vesicle coating;GO:0044710
Csa1G226440	9.36154	7.4414	8.84194	6.72797	8.53494	6.20708	--	BSD domain-containing protein [Arabidopsis thaliana]	-	-	-	-
Csa1G226450	0.769798	1.38607	0.774197	1.2202	1.14333	1.70906	--	PREDICTED: vesicle-associated membrane protein 713-like [Cucumis sativus]	ko04130//SNARE interactions in vesicular transport	GO:0031224//intrinsic component of membrane;GO:0044437	-	GO:0001101//response to acid;GO:0006810//transport;GO:0006970//response to osmotic stress;GO:0044763
Csa1G227450	4.90491	6.45038	1.03158	6.0437	2.83153	1.85215	--	PREDICTED: LOW QUALITY PROTEIN: palmitoyl-monogalactosyldiacylglycerol delta-7 desaturase, chloroplastic-like [Cucumis sativus]	ko01040//Biosynthesis of unsaturated fatty acids	-	-	-
Csa1G227460	0.444121	2.02338	0	1.82478	0.968203	1.22905	--	PREDICTED: LOW QUALITY PROTEIN: palmitoyl-monogalactosyldiacylglycerol delta-7 desaturase, chloroplastic-like [Cucumis sativus]	ko01040//Biosynthesis of unsaturated fatty acids	-	-	-
Csa1G228960	2.84862	7.87337	13.4649	2.31114	5.30995	4.64362	--	extensin-like protein, partial [Cucumis sativus]	-	GO:0009507//chloroplast	-	-
Csa1G228970	25.9117	17.3234	23.3582	26.1339	24.9591	26.6247	--	PREDICTED: CCR4-NOT transcription complex subunit 10-like [Cucumis sativus]	ko03018//RNA degradation	-	-	-
Csa1G228980	18.5408	13.5027	13.2576	15.7734	17.0077	15.2541	--	PREDICTED: CCR4-NOT transcription complex subunit 10-like [Cucumis sativus]	ko03018//RNA degradation	-	-	-
Csa1G228990	0.507487	0.736969	0.208103	0.478661	0	0.30739	--	PREDICTED: uncharacterized LOC101204737, partial [Cucumis sativus]	ko00052//Galactose metabolism	-	-	-
Csa1G229000	0	0	0	0	0.308691	0	--	Telomere-associated protein RIF1 [Medicago truncatula]	ko00052//Galactose metabolism	-	-	-
Csa1G229500	413.889	454.408	518.638	164.463	399.26	217.656	--	probable galactinol--sucrose galactosyltransferase 6-like [Cucumis sativus]	-	GO:0005911//cell-cell junction;GO:0009536//plastid	GO:0004557//alpha-galactosidase activity;GO:0008378//galactosyltransferase activity	GO:0006950//response to stress;GO:0009628//response to abiotic stimulus;GO:0009746;GO:0034285
Csa1G229510	27.0383	21.1555	24.1281	21.0062	21.3036	21.4718	--	BED zinc finger,hAT family dimerization domain isoform 2 [Theobroma cacao]	-	GO:0044444//cytoplasmic part	GO:0003676//nucleic acid binding;GO:0005515//protein binding	GO:0007275//multicellular organismal development
Csa1G230010	0	0	0	0	0	0	--	PREDICTED: uncharacterized protein LOC101215007 [Cucumis sativus]	-	-	-	-
Csa1G230510	0	0	0	0	0	0	--	--	-	-	-	-
Csa1G231010	8.8175	6.31976	11.3047	5.45738	9.81507	7.37836	--	PREDICTED: probable receptor-like protein kinase At5g15080-like [Cucumis sativus]	-	-	GO:0004713//protein tyrosine kinase activity;GO:0032550	GO:0006468//protein phosphorylation
Csa1G231020	0.260357	0.590211	0.316965	0	0.238752	0.293319	--	ATP synthase subunit b' isoform 2 [Theobroma cacao]	-	-	-	-
Csa1G231030	0	0	2.55141	0	0	0	--	--	-	-	-	-
Csa1G231530	1.55075	3.82153	3.77509	2.63748	6.04622	6.14031	--	PREDICTED: auxin-responsive protein IAA29-like [Cucumis sativus]	-	-	-	GO:0008152//metabolic process;GO:0009987//cellular process
Csa1G232030	0	0	0	0	21.638	30.2749	--	--	-	-	-	-
Csa1G232040	0	0	0	0	0	0	--	PREDICTED: kinesin-like protein KIN12B-like [Cicer arietinum]	-	GO:0044444//cytoplasmic part	GO:0003777//microtubule motor activity;GO:0005488//binding	GO:0000226//microtubule cytoskeleton organization;GO:0000911//cytokinesis by cell plate formation;GO:0009555//pollen development;GO:0048438//floral whorl development;GO:0048444//floral organ morphogenesis;GO:0048827//phyllome development
Csa1G237040	46.3084	38.6816	31.3092	63.1931	50.3108	47.6894	--	PREDICTED: dolichyl-diphosphooligosaccharide--protein glycosyltransferase subunit STT3-like [Cucumis sativus]	ko01100//Metabolic pathways;ko04141//Protein processing in endoplasmic reticulum;ko00510//N-Glycan biosynthesis	GO:0009536//plastid;GO:0016020//membrane	GO:0004576//oligosaccharyl transferase activity	GO:0006464//cellular protein modification process;GO:0006970//response to osmotic stress;GO:0009814//defense response, incompatible interaction;GO:0033554//cellular response to stress;GO:0042254//ribosome biogenesis
Csa1G237050	44.7713	37.5917	41.7926	65.3159	56.2881	61.2887	--	PREDICTED: dolichyl-diphosphooligosaccharide--protein glycosyltransferase subunit STT3-like [Cucumis sativus]	ko01100//Metabolic pathways;ko04141//Protein processing in endoplasmic reticulum;ko00510//N-Glycan biosynthesis	GO:0009536//plastid;GO:0016020//membrane	GO:0004576//oligosaccharyl transferase activity	GO:0006464//cellular protein modification process;GO:0006970//response to osmotic stress;GO:0009814//defense response, incompatible interaction;GO:0033554//cellular response to stress;GO:0042254//ribosome biogenesis
Csa1G237060	74.0832	75.2091	51.1696	115.2	81.2779	64.7086	--	PREDICTED: dolichyl-diphosphooligosaccharide--protein glycosyltransferase subunit STT3-like [Cucumis sativus]	ko01100//Metabolic pathways;ko04141//Protein processing in endoplasmic reticulum;ko00510//N-Glycan biosynthesis	-	-	-
Csa1G240060	0	0	0.875636	0.795312	0.628523	0.801844	--	PREDICTED: TLD domain-containing protein KIAA1609 homolog [Cucumis sativus]	-	-	-	-
Csa1G240070	0.229091	0.278805	0.189891	0.0820021	0.0670639	0.248437	--	PREDICTED: proteinaceous RNase P 1, chloroplastic/mitochondrial-like [Cucumis sativus]	-	-	-	-
Csa1G240080	3.30183	1.80849	1.44349	4.01897	2.01147	1.96911	--	PREDICTED: probable protein ABIL5-like [Cucumis sativus]	-	-	-	-
Csa1G240580	12.6453	12.4808	9.46707	12.5851	8.35306	10.19	--	PREDICTED: kinesin-like protein KIF2A-like [Cucumis sativus]	-	GO:0005875//microtubule associated complex	GO:0003774//motor activity;GO:0015631//tubulin binding;GO:0032550	GO:0007017//microtubule-based process
Csa1G240590	4.1166	5.91948	3.70048	4.10223	6.0647	6.21796	--	PREDICTED: heat stress transcription factor C-1-like [Cucumis sativus]	-	GO:0043231//intracellular membrane-bounded organelle	GO:0001071//nucleic acid binding transcription factor activity;GO:0003677//DNA binding	GO:0006351//transcription, DNA-templated
Csa1G240600	0	0	0	0	0	0	--	--	-	-	-	-
Csa1G242600	0	0	0	0	0	0	--	PREDICTED: flavin-containing monooxygenase YUCCA6-like [Cucumis sativus]	ko00380//Tryptophan metabolism	-	-	-
Csa1G246600	5.48949	9.12872	2.45054	8.49192	11.8316	13.7002	--	PREDICTED: probable ATP-dependent RNA helicase DDX11-like isoform X1 [Cicer arietinum]	-	-	-	-
Csa1G246610	10.9257	8.62262	6.43779	7.51176	6.13163	8.38778	--	PREDICTED: probable serine/threonine-protein kinase cdc7-like isoform X1 [Cicer arietinum]	-	-	-	-
Csa1G248110	0.151183	0.0909097	0.179964	0.247147	0.282179	0.336943	--	PREDICTED: probable polyol transporter 6-like [Cucumis sativus]	-	GO:0031224//intrinsic component of membrane	GO:0016628//oxidoreductase activity, acting on the CH-CH group of donors, NAD or NADP as acceptor;GO:0022857//transmembrane transporter activity	GO:0044710;GO:0044763;GO:0044765
Csa1G248120	7.4446	4.71277	7.62076	5.01311	6.98896	6.95596	--	Os08g0387500 [Oryza sativa Japonica Group]	-	-	-	-
Csa1G248130	0	0	0	0	0	0	--	--	-	-	-	-
Csa1G250130	14.1747	10.1968	13.2165	23.818	27.0262	30.8096	--	PREDICTED: probable chlorophyll(ide) b reductase NYC1, chloroplastic-like [Cucumis sativus]	ko01100//Metabolic pathways;ko01110//Biosynthesis of secondary metabolites;ko00860//Porphyrin and chlorophyll metabolism	-	-	-
Csa1G250140	0	0	0	0	0	0	--	extracellular matrix protein [Chlamydomonas reinhardtii]	-	-	GO:0004672//protein kinase activity;GO:0032550	GO:0006464//cellular protein modification process
Csa1G250150	13.4573	14.6754	12.8866	20.9642	17.5871	21.5972	--	PREDICTED: proline-rich receptor-like protein kinase PERK1-like [Cucumis sativus]	-	GO:0016021//integral component of membrane	GO:0004672//protein kinase activity	GO:0006468//protein phosphorylation
Csa1G250160	17.1902	12.9152	15.213	18.4092	14.9895	13.7616	--	PREDICTED: membrane-bound transcription factor site-1 protease-like [Cucumis sativus]	ko04141//Protein processing in endoplasmic reticulum	GO:0043231//intracellular membrane-bounded organelle	GO:0004175//endopeptidase activity	GO:0006464//cellular protein modification process;GO:0006972//hyperosmotic response;GO:0016482//cytoplasmic transport;GO:0016485//protein processing
Csa1G255160	105.687	85.6933	95.9681	147.283	93.1969	113.798	--	TCP-1/cpn60 chaperonin family protein [Theobroma cacao]	-	GO:0044444//cytoplasmic part	GO:0005515//protein binding;GO:0032550	GO:0042254//ribosome biogenesis;GO:0044267//cellular protein metabolic process
Csa1G255170	10.8749	8.34926	11.124	6.75993	8.31366	6.41308	--	PREDICTED: omega-6 fatty acid desaturase, chloroplastic-like [Cucumis sativus]	ko01040//Biosynthesis of unsaturated fatty acids	GO:0009526//plastid envelope	-	GO:0009767//photosynthetic electron transport chain;GO:0044238
Csa1G256170	8.158	5.25316	6.21209	5.75788	4.81026	4.96453	--	PREDICTED: probable LRR receptor-like serine/threonine-protein kinase At2g24230-like, partial [Cucumis sativus]	-	GO:0016020//membrane	GO:0004713//protein tyrosine kinase activity;GO:0016791//phosphatase activity;GO:0032550	GO:0006468//protein phosphorylation;GO:0007167//enzyme linked receptor protein signaling pathway
Csa1G256180	0	0	34.2463	0	0	0	--	--	-	-	-	-
Csa1G256190	41.6084	26.2458	44.6349	24.0653	28.3646	20.8376	--	PREDICTED: BTB/POZ domain-containing protein At2g24240-like isoform 1 [Cucumis sativus]	-	GO:0005887//integral component of plasma membrane;GO:0043231//intracellular membrane-bounded organelle	-	GO:0030001//metal ion transport;GO:0051259//protein oligomerization
Csa1G256200	244.18	207.255	287.258	157.171	257.248	271.792	--	PREDICTED: eukaryotic translation initiation factor 5A-like [Cucumis sativus]	-	GO:0043231//intracellular membrane-bounded organelle	GO:0008135//translation factor activity, nucleic acid binding;GO:0043021//ribonucleoprotein complex binding	GO:0006414//translational elongation;GO:0006415//translational termination;GO:0006950//response to stress;GO:0009617//response to bacterium;GO:0010038//response to metal ion;GO:0010087//phloem or xylem histogenesis;GO:0012501//programmed cell death;GO:0018205//peptidyl-lysine modification
Csa1G256210	30.322	19.4297	34.4945	20.3004	26.9624	31.1606	--	probable WRKY transcription factor 32-like [Cucumis sativus]	-	-	GO:0001071//nucleic acid binding transcription factor activity;GO:0003677//DNA binding	GO:0006351//transcription, DNA-templated
Csa1G256710	14.0763	14.2519	13.567	15.4996	18.2935	18.4205	--	DNAse I-like superfamily protein isoform 3 [Theobroma cacao]	-	-	-	-
Csa1G256720	54.8541	49.9077	44.6141	76.2902	81.5383	63.8895	--	PREDICTED: transmembrane 9 superfamily member 4-like [Cucumis sativus]	-	GO:0005618//cell wall;GO:0031224//intrinsic component of membrane;GO:0044437	-	-
Csa1G256730	0	0	0	0	0	0	--	hypothetical protein PRUPE_ppa018177mg, partial [Prunus persica]	-	-	-	-
Csa1G256740	3.40971	2.51165	2.7705	3.31784	2.81891	1.67423	--	PREDICTED: APO protein 2, chloroplastic-like [Cucumis sativus]	-	-	GO:0003676//nucleic acid binding;GO:0046914//transition metal ion binding	-
Csa1G256750	2.52504	3.04723	3.82679	2.97939	2.64889	3.08274	--	PREDICTED: serine carboxypeptidase 24-like [Cucumis sativus]	-	GO:0043231//intracellular membrane-bounded organelle;GO:0044421	GO:0004180//carboxypeptidase activity	GO:0016485//protein processing;GO:0043401//steroid hormone mediated signaling pathway
Csa1G256760	63.9512	68.0867	56.8504	56.2856	73.049	53.4289	--	PREDICTED: nucleoid-associated protein Synpcc7942_0464-like [Cucumis sativus]	-	GO:0009526//plastid envelope;GO:0009532//plastid stroma;GO:0009534//chloroplast thylakoid	-	-
Csa1G256770	6.51486	8.12617	8.67534	6.92821	7.14603	5.2707	--	--	-	-	-	-
Csa1G256780	34.9172	30.2435	37.959	32.6582	39.3701	36.1131	--	PREDICTED: uncharacterized LOC101209712 [Cucumis sativus]	-	-	-	GO:0044763
Csa1G256790	0	0.940755	0	0	0	0	--	PREDICTED: LOW QUALITY PROTEIN: uncharacterized LOC101208061 [Cucumis sativus]	-	-	-	-
Csa1G257290	0.132261	0.159412	0.162201	0	0.470504	0.144017	--	PREDICTED: F-box protein At3g07870-like [Cucumis sativus]	-	-	-	-
Csa1G257300	80.9709	98.4166	93.7421	87.6056	137.296	87.9037	--	PREDICTED: UPF0057 membrane protein At4g30660-like [Cucumis sativus]	-	GO:0031224//intrinsic component of membrane	-	GO:0009620//response to fungus
Csa1G257310	3.09895	0	8.97768	0	4.70877	3.3207	--	PREDICTED: uncharacterized protein LOC101207763 [Cucumis sativus]	-	-	-	-
Csa1G257320	0.508973	3.38393	2.39835	7.35907	3.2124	7.4512	--	PREDICTED: uncharacterized protein LOC101232583 [Cucumis sativus]	-	-	-	-
Csa1G257330	3.5566	5.93306	5.50988	6.09742	5.74505	9.87379	--	--	-	-	-	-
Csa1G257340	37.4552	37.3123	37.1513	36.1186	38.4765	35.7955	--	PREDICTED: eukaryotic initiation factor iso-4F subunit p82-34-like [Cucumis sativus]	ko03013//RNA transport	GO:0043231//intracellular membrane-bounded organelle;GO:0044444//cytoplasmic part	GO:0008135//translation factor activity, nucleic acid binding	GO:0006412//translation
Csa1G257350	2.89143	3.43508	2.52557	6.12102	5.02201	6.32133	--	PREDICTED: uncharacterized LOC101220529, partial [Cucumis sativus]	-	-	-	-
Csa1G257360	4.4059	2.94498	5.64447	1.31702	3.86335	3.31672	--	PREDICTED: uncharacterized LOC101213573 [Cucumis sativus]	-	-	-	-
Csa1G257860	0	0	0	0	0	0	--	Leucine-rich receptor-like protein kinase family protein [Theobroma cacao]	-	GO:0016020//membrane	GO:0016772//transferase activity, transferring phosphorus-containing groups	GO:0008152//metabolic process;GO:0009987//cellular process
Csa1G257870	1.08797	1.42958	1.11584	5.56939	0.869167	3.95822	--	Leucine-rich receptor-like protein kinase family protein [Theobroma cacao]	-	GO:0031224//intrinsic component of membrane	GO:0004672//protein kinase activity;GO:0016491//oxidoreductase activity;GO:0032550	GO:0006464//cellular protein modification process;GO:0006796//phosphate-containing compound metabolic process;GO:0007167//enzyme linked receptor protein signaling pathway
Csa1G257880	0	0	0	86.4281	0	0	--	--	-	-	-	-
Csa1G257890	4.10389	3.46597	2.22636	3.78584	2.49939	2.37081	--	PREDICTED: pentatricopeptide repeat-containing protein At4g30825, chloroplastic-like [Cucumis sativus]	-	-	-	-
Csa1G257900	52.1821	36.2952	50.6194	48.3394	44.0597	56.8103	--	PREDICTED: CDK-activating kinase assembly factor MAT1 [Vitis vinifera]	ko03420//Nucleotide excision repair;ko03022//Basal transcription factors	-	-	-
Csa1G257910	2.60482	2.11848	2.68293	3.61003	2.70859	3.67907	--	PREDICTED: uncharacterized LOC101219584 [Cucumis sativus]	-	-	-	-
Csa1G257920	38.3942	49.2313	30.5816	29.7962	31.3305	26.2709	--	PREDICTED: 50S ribosomal protein L35, chloroplastic-like [Cucumis sativus]	-	-	-	-
Csa1G257930	2.02082	3.16968	3.83313	1.19163	3.2416	0.979685	--	DNA-directed RNA polymerase subunit beta' [Theobroma cacao]	-	-	-	-
Csa1G257940	0.986745	0.392658	1.13008	0.628189	0.524624	0.77088	--	PREDICTED: LOW QUALITY PROTEIN: uncharacterized LOC101219343 [Cucumis sativus]	-	-	-	-
Csa1G257950	3.75555	5.0694	3.77774	3.32669	3.80504	4.53173	--	PREDICTED: progestin and adipoq receptor-like protein 1-like [Cucumis sativus]	-	-	-	-
Csa1G263450	0	0	0	0	0	0	--	--	-	-	-	-
Csa1G263950	8.08344	9.98643	9.42859	11.9705	16.5748	14.7598	--	PREDICTED: LOW QUALITY PROTEIN: protein SRG1-like [Cucumis sativus]	-	-	-	-
Csa1G263960	13.2362	10.5687	9.65719	13.3344	30.3968	9.71614	--	PREDICTED: S-norcoclaurine synthase 1-like, partial [Cucumis sativus]	-	-	-	-
[truncated: 21,550 more rows]
